# Supplementary material for: Prognostic Implication of Human Papillomavirus Types and Species in Cervical Cancer Patients Undergoing Primary Treatment
Source: PLoS One. 2015 Apr 9;10(4):e0122557. doi: 10.1371/journal.pone.0122557 (PMC4391755; doi:10.1371/journal.pone.0122557)
Supplement: S1 Table — (XLSX) [file pone.0122557.s001.xlsx]

## Sheet: Supplementary_table_S1
Case serial number (N=271)	Age	Smoking status	No. of HPV genotype found	Status of muti HPV infection	Presence of >1 high risk HPV genotype (ie 16/18/45/56/59)	Oncogenic risk category of HPV genotype (low = 6,11,42,43,44,53,54,61,72,73,81 Int = 31,33,35,51,52,58,67,68 High= 16,18,45,56)	HPV 16 +ve or -ve	HPV 16 +ve, single or co-infection	HPV18 +ve or -ve	HPV 18 +ve, single or co-infection	HPV52 +ve or -ve	HPV 52+ve, single or co-infection	HPV 58 +ve or -ve	HPV 58 +ve, single or co-infection	HPV52/58/59 +ve or –ve (the 3 most common genotypes after HPV16&18)	HPV52/58/59/31/33 +ve or –ve (the 5 most common genotypes after HPV16&18)	HPV16/31/33/35/67/52/58 +ve or -ve	HPV18/45/59/70 +ve or -ve	HPV 16 related (HPV16/31/33/35/67/52/58 or + other except 18/45/59/70)	HPV 18 related (HPV 18/45/59/70 or + other)	HPV phylogenetic grouping (version2, regard as 18 related if co-infect with 18)	HPV 16 related (HPV 16 or + other except 18,45,59)	HPV 18 related (HPV 18/45/59 or + other)	HPV 31 related (HPV 31/33/35/67)	HPV 58 related (HPV 52/58)	HPV phylogenetic grouping (version1 , HPV 18 related override HPV16 related; HPV 16 override HPV 31 or 58 related; HPV 31 or 58 does not override each other, but only 1 case of 31 & 58 co-infection)	Histological type	Histological grade	FIGO staging	FIGO staging (original clinical staging from Gynae)	Parametrium involvement	Vaginal involvement	Tumor size (in cm, patho > imaging > exam)	Tumor size measured by	Tumor with stromal involvement (relevant to stage I only)	Lymphovascular infiltration (relevant to stage I only)	Pelvic lymph node involvement, detected by patho / imaging (Patho finding override imaging)	Pelvic lymph node involvement, detected by radiology	Pelvic lymph node involvement, detected by pathology	Primary treatment at diagnosis	Date of diagnosis (date of pathological diagnosis)	Date of treatment (date of commencement of survival count)	Date of relapse	Site of relapse	Date of death	Date of last follow-up	Patient status at last follow-up	Cause of death	Disease free survival (in months)
1	59	never smoked	1	single HPV	absent	high	neg	HPV 16 -ve	pos	single HPV 18 infection	neg	HPV 52 -ve	neg	HPV 58 -ve	neg	neg	no	yes	no	yes	HPV 18 related	no	yes	no	no	HPV 18 related	adeno	moderately differentiated	IIA2	IIB	no	no	5.6	patho	unknown	unknown	no lymph node metastasis	unknown	no lymph node metastasis	surgery + adjuvant	2003-10-15	2003-10-28	-	-	-	2012-04-24	alive without disease	-	101.881
2	40	chronic smoker	5	multiple HPV	>1 high risk HPV genotype	high	pos	HPV 16 + co-infection	neg	HPV 18 -ve	neg	HPV 52 -ve	pos	HPV 58 + co-infection	pos	pos	yes	yes	no	yes	HPV 18 related	no	yes	no	no	HPV 18 related	squamous	unknown / not reported	IIB	IIB	yes	yes	4.8	imaging (MRI/CT/USG)	unknown	unknown	lymph node metastasis	lymph node metastasis	lymph node metastasis	RT alone (curative intend)	2009-07-16	2009-09-02	2011-12-30	regional (up to pelvic side wall)	2012-02-20	-	died with disease	disease related (including treatment complication)	27.89
4	49	ex-smoker	4	multiple HPV	>1 high risk HPV genotype	high	pos	HPV 16 + co-infection	neg	HPV 18 -ve	neg	HPV 52 -ve	pos	HPV 58 + co-infection	pos	pos	yes	yes	no	yes	HPV 18 related	no	yes	no	no	HPV 18 related	squamous	moderately differentiated	IB1	IB1	no	no	3	patho	involved	yes	no lymph node metastasis	no lymph node metastasis	no lymph node metastasis	surgery alone	2009-05-11	2009-06-08	-	-	-	2011-10-11	alive without disease	-	28.0903
5	59	never smoked	1	single HPV	absent	high	pos	single HPV 16 infection	neg	HPV 18 -ve	neg	HPV 52 -ve	neg	HPV 58 -ve	neg	neg	yes	no	yes	no	HPV 16 related	yes	no	no	no	HPV 16 related	adeno	poorly differentiated	IIB	IIB	yes	yes	10	imaging (MRI/CT/USG)	unknown	unknown	no lymph node metastasis	lymph node metastasis	no lymph node metastasis	chemoRT	2009-05-19	2009-06-22	2009-12-31	distant metastasis (outside pelvis)	2010-10-02	-	died with disease	disease related (including treatment complication)	6.31
6	62	never smoked	1	single HPV	absent	high	pos	single HPV 16 infection	neg	HPV 18 -ve	neg	HPV 52 -ve	neg	HPV 58 -ve	neg	neg	yes	no	yes	no	HPV 16 related	yes	no	no	no	HPV 16 related	squamous	poorly differentiated	IIB	IIB	yes	yes	5.1	imaging (MRI/CT/USG)	unknown	unknown	no lymph node metastasis	no lymph node metastasis	no lymph node metastasis	chemoRT	2009-05-10	2009-06-09	-	-	-	2012-01-17	alive without disease	-	31.2772
7	71	unknown	4	multiple HPV	>1 high risk HPV genotype	high	pos	HPV 16 + co-infection	pos	HPV 18 + co-infection	neg	HPV 52 -ve	pos	HPV 58 + co-infection	pos	pos	yes	yes	no	yes	HPV 18 related	no	yes	no	no	HPV 18 related	squamous	unknown / not reported	IIIB	IIIB	yes	yes	8.6	imaging (MRI/CT/USG)	unknown	unknown	lymph node metastasis	lymph node metastasis	unknown	palliative RT	2009-04-23	2009-06-26	-	-	-	2009-12-08	alive with disease	-	5.42094
8	46	unknown	3	multiple HPV	>1 high risk HPV genotype	high	pos	HPV 16 + co-infection	pos	HPV 18 + co-infection	neg	HPV 52 -ve	pos	HPV 58 + co-infection	pos	pos	yes	yes	no	yes	HPV 18 related	no	yes	no	no	HPV 18 related	squamous	unknown / not reported	IIB	IIIA	yes	yes	6.5	exam	involved	unknown	lymph node metastasis	lymph node metastasis	no lymph node metastasis	chemoRT	2009-04-15	2009-06-04	-	-	-	2012-01-03	alive without disease	-	30.9815
9	36	unknown	2	multiple HPV	>1 high risk HPV genotype	high	pos	HPV 16 + co-infection	neg	HPV 18 -ve	neg	HPV 52 -ve	neg	HPV 58 -ve	pos	pos	yes	yes	no	yes	HPV 18 related	no	yes	no	no	HPV 18 related	adeno	moderately differentiated	IIB	IB1	yes	yes	2	patho	unknown	yes	lymph node metastasis	lymph node metastasis	lymph node metastasis	surgery + adjuvant	2009-04-14	2009-04-29	-	-	-	2012-01-03	alive without disease	-	32.1643
10	48	never smoked	1	single HPV	absent	high	pos	single HPV 16 infection	neg	HPV 18 -ve	neg	HPV 52 -ve	neg	HPV 58 -ve	neg	neg	yes	no	yes	no	HPV 16 related	yes	no	no	no	HPV 16 related	squamous	poorly differentiated	IB2	IB2	no	no	5	exam	unknown	unknown	no lymph node metastasis	no lymph node metastasis	no lymph node metastasis	chemoRT	2009-03-23	2009-05-27	-	-	-	2012-03-12	alive without disease	-	33.5113
11	54	unknown	1	single HPV	absent	intermediate	neg	HPV 16 -ve	neg	HPV 18 -ve	neg	HPV 52 -ve	neg	HPV 58 -ve	neg	pos	yes	no	yes	no	HPV 16 related	no	no	yes	no	HPV 31 related	squamous	unknown / not reported	IB1	IB1	no	no	3	exam	involved	no	no lymph node metastasis	unknown	no lymph node metastasis	surgery alone	2009-06-06	2009-04-06	-	-	-	2011-11-01	alive without disease	-	30.8501
12	51	chronic smoker	1	single HPV	absent	high	pos	single HPV 16 infection	neg	HPV 18 -ve	neg	HPV 52 -ve	neg	HPV 58 -ve	neg	neg	yes	no	yes	no	HPV 16 related	yes	no	no	no	HPV 16 related	adeno	poorly differentiated	IIB	IB2	no	yes	7	exam	unknown	unknown	lymph node metastasis	no lymph node metastasis	lymph node metastasis	chemoRT	2009-02-11	2009-04-07	2009-09-14	distant metastasis (outside pelvis)	2010-06-17	-	died with disease	disease related (including treatment complication)	5.26
13	46	unknown	3	multiple HPV	>1 high risk HPV genotype	high	pos	HPV 16 + co-infection	neg	HPV 18 -ve	neg	HPV 52 -ve	neg	HPV 58 -ve	pos	pos	yes	yes	no	yes	HPV 18 related	no	yes	no	no	HPV 18 related	adeno	unknown / not reported	IB2	IB2	no	no	5	exam	unknown	unknown	no lymph node metastasis	unknown	no lymph node metastasis	surgery + adjuvant	2009-01-21	2009-03-16	-	-	-	2009-10-13	alive without disease	-	6.93224
15	49	never smoked	1	single HPV	absent	intermediate	neg	HPV 16 -ve	neg	HPV 18 -ve	neg	HPV 52 -ve	neg	HPV 58 -ve	neg	pos	yes	no	yes	no	HPV 16 related	no	no	yes	no	HPV 31 related	squamous	unknown / not reported	IIB	IIB	yes	no	5	exam	unknown	unknown	no lymph node metastasis	no lymph node metastasis	no lymph node metastasis	chemoRT	2009-01-22	2009-03-02	-	-	-	2012-03-20	alive without disease	-	36.5996
16	51	ex-smoker	2	multiple HPV	absent	high	pos	HPV 16 + co-infection	neg	HPV 18 -ve	neg	HPV 52 -ve	pos	HPV 58 + co-infection	pos	pos	yes	no	yes	no	HPV 16 related	yes	no	no	no	HPV 16 related	adeno	moderately differentiated	IB1	IB1	no	no	2	exam	unknown	yes	lymph node metastasis	unknown	lymph node metastasis	surgery + adjuvant	2009-01-25	2009-02-10	-	-	-	2012-04-17	alive without disease	-	38.1766
17	60	never smoked	1	single HPV	absent	high	pos	single HPV 16 infection	neg	HPV 18 -ve	neg	HPV 52 -ve	neg	HPV 58 -ve	neg	neg	yes	no	yes	no	HPV 16 related	yes	no	no	no	HPV 16 related	squamous	moderately differentiated	IIB	IIB	yes	yes	5	exam	unknown	unknown	lymph node metastasis	lymph node metastasis	unknown	chemoRT	2009-01-13	2009-03-03	-	-	2009-11-04	-	died with disease	disease related (including treatment complication)	-
18	49	never smoked	1	single HPV	absent	high	pos	single HPV 16 infection	neg	HPV 18 -ve	neg	HPV 52 -ve	neg	HPV 58 -ve	neg	neg	yes	no	yes	no	HPV 16 related	yes	no	no	no	HPV 16 related	squamous	unknown / not reported	IIB	IIB	no	no	3	exam	unknown	unknown	no lymph node metastasis	lymph node metastasis	unknown	chemoRT	2002-04-04	2002-05-07	-	-	-	2011-11-01	alive without disease	-	113.84
19	48	never smoked	1	single HPV	absent	high	pos	single HPV 16 infection	neg	HPV 18 -ve	neg	HPV 52 -ve	neg	HPV 58 -ve	neg	neg	yes	no	yes	no	HPV 16 related	yes	no	no	no	HPV 16 related	squamous	unknown / not reported	IIB	IIB	yes	yes	6	exam	unknown	unknown	no lymph node metastasis	no lymph node metastasis	unknown	chemoRT	2007-10-09	2007-11-06	2009-01-15	distant metastasis (outside pelvis)	2009-04-03	-	died with disease	disease related (including treatment complication)	14.32
20	49	never smoked	1	single HPV	absent	high	pos	single HPV 16 infection	neg	HPV 18 -ve	neg	HPV 52 -ve	neg	HPV 58 -ve	neg	neg	yes	no	yes	no	HPV 16 related	yes	no	no	no	HPV 16 related	squamous	poorly differentiated	IB1	IB1	no	no	1.5	exam	unknown	unknown	no lymph node metastasis	unknown	no lymph node metastasis	surgery alone	2009-02-20	2009-03-04	-	-	-	2012-03-13	alive without disease	-	36.3039
21	66	never smoked	1	single HPV	absent	high	neg	HPV 16 -ve	neg	HPV 18 -ve	neg	HPV 52 -ve	neg	HPV 58 -ve	pos	pos	no	yes	no	yes	HPV 18 related	no	yes	no	no	HPV 18 related	squamous	poorly differentiated	IB1	IB1	no	no	3	exam	unknown	unknown	no lymph node metastasis	no lymph node metastasis	unknown	RT alone (curative intend)	2001-08-31	2001-10-03	-	-	-	2011-04-19	alive without disease	-	114.497
22	44	unknown	1	single HPV	absent	high	neg	HPV 16 -ve	pos	single HPV 18 infection	neg	HPV 52 -ve	neg	HPV 58 -ve	neg	neg	no	yes	no	yes	HPV 18 related	no	yes	no	no	HPV 18 related	adenosquamous	unknown / not reported	IIB	IIB	yes	yes	3	exam	unknown	unknown	lymph node metastasis	lymph node metastasis	lymph node metastasis	chemoRT	2007-06-14	2007-07-24	-	-	-	2012-01-03	alive without disease	-	53.3552
23	55	never smoked	1	single HPV	absent	high	pos	single HPV 16 infection	neg	HPV 18 -ve	neg	HPV 52 -ve	neg	HPV 58 -ve	neg	neg	yes	no	yes	no	HPV 16 related	yes	no	no	no	HPV 16 related	squamous	unknown / not reported	IIB	IIB	yes	yes	5	exam	unknown	unknown	lymph node metastasis	lymph node metastasis	lymph node metastasis	chemoRT	2007-06-26	2007-07-31	-	-	-	2012-03-27	alive without disease	-	55.885
24	57	unknown	1	single HPV	absent	high	pos	single HPV 16 infection	neg	HPV 18 -ve	neg	HPV 52 -ve	neg	HPV 58 -ve	neg	neg	yes	no	yes	no	HPV 16 related	yes	no	no	no	HPV 16 related	squamous	moderately differentiated	IIB	IIB	yes	yes	4	exam	unknown	unknown	lymph node metastasis	lymph node metastasis	unknown	chemoRT	2006-06-14	2006-07-18	-	-	-	2012-01-31	alive without disease	-	66.4641
25	84	never smoked	1	single HPV	absent	intermediate	neg	HPV 16 -ve	neg	HPV 18 -ve	pos	single HPV 52 infection	neg	HPV 58 -ve	pos	pos	yes	no	yes	no	HPV 16 related	no	no	no	yes	HPV 58 related	squamous	unknown / not reported	IIA1	IIA1	no	yes	2	exam	uninvolved	unknown	no lymph node metastasis	no lymph node metastasis	unknown	RT alone (curative intend)	2002-05-27	2002-09-02	2003-05-26	regional (up to pelvic side wall)	2004-04-17	-	died with disease	disease related (including treatment complication)	8.74
26	52	never smoked	1	single HPV	absent	high	pos	single HPV 16 infection	neg	HPV 18 -ve	neg	HPV 52 -ve	neg	HPV 58 -ve	neg	neg	yes	no	yes	no	HPV 16 related	yes	no	no	no	HPV 16 related	adeno	unknown / not reported	IIIB	IIIB	yes	yes	5	exam	unknown	unknown	no lymph node metastasis	no lymph node metastasis	unknown	chemoRT	2007-03-30	2007-05-02	2007-11-02	distant metastasis (outside pelvis)	2008-04-05	-	died with disease	disease related (including treatment complication)	6.05
27	34	never smoked	1	single HPV	absent	high	pos	single HPV 16 infection	neg	HPV 18 -ve	neg	HPV 52 -ve	neg	HPV 58 -ve	neg	neg	yes	no	yes	no	HPV 16 related	yes	no	no	no	HPV 16 related	squamous	well differentiated	IB1	IB1	no	no	1.7	patho	involved	no	no lymph node metastasis	no lymph node metastasis	no lymph node metastasis	surgery alone	2006-12-15	2007-03-26	-	-	-	2011-08-23	alive without disease	-	52.9281
28	45	never smoked	1	single HPV	absent	high	neg	HPV 16 -ve	neg	HPV 18 -ve	neg	HPV 52 -ve	neg	HPV 58 -ve	pos	pos	no	yes	no	yes	HPV 18 related	no	yes	no	no	HPV 18 related	squamous	unknown / not reported	IIB	IIB	yes	yes	5	exam	unknown	unknown	no lymph node metastasis	no lymph node metastasis	no lymph node metastasis	chemoRT	2007-03-16	2007-05-15	-	-	-	2011-06-14	alive without disease	-	48.9856
29	70	never smoked	1	single HPV	absent	high	pos	single HPV 16 infection	neg	HPV 18 -ve	neg	HPV 52 -ve	neg	HPV 58 -ve	neg	neg	yes	no	yes	no	HPV 16 related	yes	no	no	no	HPV 16 related	adeno	unknown / not reported	IIB	IIB	yes	yes	5.3	imaging (MRI/CT/USG)	unknown	unknown	no lymph node metastasis	no lymph node metastasis	unknown	chemoRT	2007-01-29	2007-03-06	2011-04-12	distant metastasis (outside pelvis)	-	2012-02-27	alive with disease	-	49.22
30	52	never smoked	2	multiple HPV	absent	high	pos	HPV 16 + co-infection	neg	HPV 18 -ve	neg	HPV 52 -ve	neg	HPV 58 -ve	neg	pos	yes	no	yes	no	HPV 16 related	yes	no	no	no	HPV 16 related	squamous	unknown / not reported	IIB	IIB	yes	yes	5.5	imaging (MRI/CT/USG)	unknown	unknown	lymph node metastasis	lymph node metastasis	lymph node metastasis	chemoRT	2007-01-17	2007-02-27	-	-	-	2012-01-10	alive without disease	-	58.4148
31	57	unknown	1	single HPV	absent	high	pos	single HPV 16 infection	neg	HPV 18 -ve	neg	HPV 52 -ve	neg	HPV 58 -ve	neg	neg	yes	no	yes	no	HPV 16 related	yes	no	no	no	HPV 16 related	squamous	poorly differentiated	IIB	IIB	no	yes	3.9	imaging (MRI/CT/USG)	unknown	unknown	lymph node metastasis	lymph node metastasis	lymph node metastasis	chemoRT	2006-11-14	2007-01-03	2008-07-11	distant metastasis (outside pelvis)	2009-03-29	-	died with disease	disease related (including treatment complication)	18.23
34	52	never smoked	1	single HPV	absent	high	pos	single HPV 16 infection	neg	HPV 18 -ve	neg	HPV 52 -ve	neg	HPV 58 -ve	neg	neg	yes	no	yes	no	HPV 16 related	yes	no	no	no	HPV 16 related	squamous	unknown / not reported	IB2	IB1	no	no	2	exam	unknown	unknown	lymph node metastasis	lymph node metastasis	lymph node metastasis	chemoRT	2001-10-22	2001-11-30	2002-07-03	distant metastasis (outside pelvis)	-	2002-07-03	alive with disease	-	7.06366
35	49	unknown	1	single HPV	absent	high	pos	single HPV 16 infection	neg	HPV 18 -ve	neg	HPV 52 -ve	neg	HPV 58 -ve	neg	neg	yes	no	yes	no	HPV 16 related	yes	no	no	no	HPV 16 related	squamous	unknown / not reported	IIB	IIB	yes	yes	6	imaging (MRI/CT/USG)	involved	unknown	no lymph node metastasis	no lymph node metastasis	unknown	chemoRT	2006-09-23	2006-11-07	2010-11-03	distant metastasis (outside pelvis)	-	2012-04-02	alive with disease	-	47.87
37	61	unknown	2	multiple HPV	absent	high	pos	HPV 16 + co-infection	neg	HPV 18 -ve	pos	HPV 52 + co-infection	neg	HPV 58 -ve	pos	pos	yes	no	yes	no	HPV 16 related	yes	no	no	no	HPV 16 related	squamous	moderately differentiated	IB1	IB1	no	no	3	patho	uninvolved	unknown	lymph node metastasis	lymph node metastasis	lymph node metastasis	surgery + adjuvant	2006-10-19	2006-12-05	-	-	-	2012-02-21	alive without disease	-	62.5544
38	63	never smoked	1	single HPV	absent	high	pos	single HPV 16 infection	neg	HPV 18 -ve	neg	HPV 52 -ve	neg	HPV 58 -ve	neg	neg	yes	no	yes	no	HPV 16 related	yes	no	no	no	HPV 16 related	squamous	poorly differentiated	IIIB	IIIB	yes	yes	5	exam	unknown	unknown	lymph node metastasis	lymph node metastasis	lymph node metastasis	chemoRT	2006-08-14	2006-08-29	2009-04-20	distant metastasis (outside pelvis)	2009-06-09	-	died with disease	disease related (including treatment complication)	31.7
39	43	never smoked	2	multiple HPV	>1 high risk HPV genotype	high	pos	HPV 16 + co-infection	neg	HPV 18 -ve	neg	HPV 52 -ve	neg	HPV 58 -ve	pos	pos	yes	yes	no	yes	HPV 18 related	no	yes	no	no	HPV 18 related	squamous	moderately differentiated	IB1	IB1	no	no	2.5	patho	involved	no	no lymph node metastasis	unknown	no lymph node metastasis	surgery alone	2006-07-31	2006-08-14	-	-	-	2011-09-01	alive without disease	-	60.5832
40	63	unknown	2	multiple HPV	absent	high	pos	HPV 16 + co-infection	neg	HPV 18 -ve	neg	HPV 52 -ve	neg	HPV 58 -ve	neg	pos	yes	no	yes	no	HPV 16 related	yes	no	no	no	HPV 16 related	squamous	unknown / not reported	IB1	IB1	no	no	2.3	patho	involved	yes	no lymph node metastasis	unknown	no lymph node metastasis	surgery + adjuvant	2006-07-08	2006-07-19	-	-	-	2012-04-17	alive without disease	-	68.961
41	34	never smoked	1	single HPV	absent	high	pos	single HPV 16 infection	neg	HPV 18 -ve	neg	HPV 52 -ve	neg	HPV 58 -ve	neg	neg	yes	no	yes	no	HPV 16 related	yes	no	no	no	HPV 16 related	squamous	moderately differentiated	IIB	IIB	yes	yes	4.3	imaging (MRI/CT/USG)	involved	no	no lymph node metastasis	no lymph node metastasis	unknown	chemoRT	2006-07-07	2006-08-22	-	-	-	2011-11-15	alive without disease	-	62.7844
42	56	unknown	1	single HPV	absent	high	pos	single HPV 16 infection	neg	HPV 18 -ve	neg	HPV 52 -ve	neg	HPV 58 -ve	neg	neg	yes	no	yes	no	HPV 16 related	yes	no	no	no	HPV 16 related	squamous	unknown / not reported	IIB	IIB	yes	yes	3	exam	involved	unknown	no lymph node metastasis	no lymph node metastasis	unknown	chemoRT	2006-06-29	2006-08-07	-	-	-	2012-01-31	alive without disease	-	65.807
43	45	never smoked	1	single HPV	absent	high	pos	single HPV 16 infection	neg	HPV 18 -ve	neg	HPV 52 -ve	neg	HPV 58 -ve	neg	neg	yes	no	yes	no	HPV 16 related	yes	no	no	no	HPV 16 related	squamous	unknown / not reported	IB1	IB1	no	no	3	patho	unknown	no	no lymph node metastasis	no lymph node metastasis	no lymph node metastasis	surgery alone	2006-06-23	2006-07-10	-	-	-	2011-08-31	alive without disease	-	61.7002
44	65	unknown	1	single HPV	absent	high	pos	single HPV 16 infection	neg	HPV 18 -ve	neg	HPV 52 -ve	neg	HPV 58 -ve	neg	neg	yes	no	yes	no	HPV 16 related	yes	no	no	no	HPV 16 related	squamous	poorly differentiated	IIB	IIB	yes	yes	4.3	imaging (MRI/CT/USG)	involved	unknown	lymph node metastasis	lymph node metastasis	lymph node metastasis	chemoRT	2006-06-29	2006-08-01	2007-04-17	distant metastasis (outside pelvis)	2009-04-29	-	died with disease	disease related (including treatment complication)	8.51
45	62	never smoked	1	single HPV	absent	high	pos	single HPV 16 infection	neg	HPV 18 -ve	neg	HPV 52 -ve	neg	HPV 58 -ve	neg	neg	yes	no	yes	no	HPV 16 related	yes	no	no	no	HPV 16 related	squamous	moderately differentiated	IIB	IIB	yes	yes	5	exam	involved	unknown	no lymph node metastasis	no lymph node metastasis	unknown	chemoRT	2006-06-03	2006-07-04	-	-	-	2011-11-08	alive without disease	-	64.1643
46	53	never smoked	1	single HPV	absent	high	neg	HPV 16 -ve	neg	HPV 18 -ve	neg	HPV 52 -ve	neg	HPV 58 -ve	pos	pos	no	yes	no	yes	HPV 18 related	no	yes	no	no	HPV 18 related	squamous	unknown / not reported	IIIB	IIIB	yes	yes	5.9	imaging (MRI/CT/USG)	involved	unknown	no lymph node metastasis	no lymph node metastasis	unknown	chemoRT	2002-05-03	2002-05-28	-	-	-	2011-03-29	alive without disease	-	106.021
47	47	unknown	1	single HPV	absent	high	neg	HPV 16 -ve	pos	single HPV 18 infection	neg	HPV 52 -ve	neg	HPV 58 -ve	neg	neg	no	yes	no	yes	HPV 18 related	no	yes	no	no	HPV 18 related	adeno	moderately differentiated	IB1	IB1	no	no	4.3	patho	involved	no	no lymph node metastasis	unknown	no lymph node metastasis	surgery alone	2006-03-14	2006-03-28	-	-	-	2011-04-12	alive without disease	-	60.4846
48	37	unknown	1	single HPV	absent	high	pos	single HPV 16 infection	neg	HPV 18 -ve	neg	HPV 52 -ve	neg	HPV 58 -ve	neg	neg	yes	no	yes	no	HPV 16 related	yes	no	no	no	HPV 16 related	squamous	poorly differentiated	IB1	IB1	no	no	2.5	patho	uninvolved	no	no lymph node metastasis	unknown	no lymph node metastasis	surgery alone	2006-02-20	2006-03-13	-	-	-	2011-03-31	alive without disease	-	60.5832
49	69	never smoked	2	multiple HPV	absent	high	pos	HPV 16 + co-infection	neg	HPV 18 -ve	pos	HPV 52 + co-infection	neg	HPV 58 -ve	pos	pos	yes	no	yes	no	HPV 16 related	yes	no	no	no	HPV 16 related	squamous	unknown / not reported	IB1	IB1	no	no	2.1	patho	involved	no	no lymph node metastasis	unknown	no lymph node metastasis	surgery alone	2006-02-10	2006-03-13	-	-	-	2011-03-31	alive without disease	-	60.5832
50	71	unknown	3	multiple HPV	>1 high risk HPV genotype	high	pos	HPV 16 + co-infection	pos	HPV 18 + co-infection	neg	HPV 52 -ve	neg	HPV 58 -ve	neg	neg	yes	yes	no	yes	HPV 18 related	no	yes	no	no	HPV 18 related	squamous	moderately differentiated	IIIA	IIIA	yes	yes	5	imaging (MRI/CT/USG)	involved	unknown	no lymph node metastasis	no lymph node metastasis	unknown	RT alone (curative intend)	2006-03-09	2006-04-15	2011-01-17	distant metastasis (outside pelvis)	2011-03-04	-	died with disease	disease related (including treatment complication)	57.1
51	37	ex-smoker	1	single HPV	absent	high	neg	HPV 16 -ve	pos	single HPV 18 infection	neg	HPV 52 -ve	neg	HPV 58 -ve	neg	neg	no	yes	no	yes	HPV 18 related	no	yes	no	no	HPV 18 related	squamous	unknown / not reported	IIB	IIB	no	yes	3	patho	unknown	unknown	lymph node metastasis	lymph node metastasis	lymph node metastasis	chemoRT	2006-02-22	2006-04-19	2007-07-24	-	2008-05-11	-	died with disease	disease related (including treatment complication)	15.15
52	77	unknown	2	multiple HPV	absent	high	pos	HPV 16 + co-infection	neg	HPV 18 -ve	pos	HPV 52 + co-infection	neg	HPV 58 -ve	pos	pos	yes	no	yes	no	HPV 16 related	yes	no	no	no	HPV 16 related	squamous	moderately differentiated	IIB	IIB	yes	yes	3.5	imaging (MRI/CT/USG)	unknown	unknown	no lymph node metastasis	no lymph node metastasis	unknown	RT alone (curative intend)	2006-02-21	2006-03-13	-	-	2010-05-14	-	died without disease	disease related (including treatment complication)	50.1
53	77	never smoked	1	single HPV	absent	high	pos	single HPV 16 infection	neg	HPV 18 -ve	neg	HPV 52 -ve	neg	HPV 58 -ve	neg	neg	yes	no	yes	no	HPV 16 related	yes	no	no	no	HPV 16 related	squamous	moderately differentiated	IIB	IIB	yes	yes	3	exam	unknown	unknown	no lymph node metastasis	no lymph node metastasis	unknown	RT alone (curative intend)	2006-02-14	2006-03-20	2006-10-12	distant metastasis (outside pelvis)	2007-07-17	-	died with disease	disease related (including treatment complication)	6.77
56	56	never smoked	2	multiple HPV	absent	high	pos	HPV 16 + co-infection	neg	HPV 18 -ve	pos	HPV 52 + co-infection	neg	HPV 58 -ve	pos	pos	yes	no	yes	no	HPV 16 related	yes	no	no	no	HPV 16 related	adeno	poorly differentiated	IIB	IIB	yes	yes	5.2	imaging (MRI/CT/USG)	unknown	unknown	no lymph node metastasis	no lymph node metastasis	unknown	chemoRT	2005-12-10	2006-01-09	-	-	-	2012-02-14	alive without disease	-	73.1663
57	71	never smoked	1	single HPV	absent	intermediate	neg	HPV 16 -ve	neg	HPV 18 -ve	pos	single HPV 52 infection	neg	HPV 58 -ve	pos	pos	no	no	no	no	neither HPV 16 related nor HPV 18 related	no	no	no	yes	HPV 58 related	squamous	unknown / not reported	IIB	IIB	yes	yes	3	exam	unknown	unknown	no lymph node metastasis	unknown	no lymph node metastasis	chemoRT	2005-11-24	2006-01-04	-	-	-	2011-09-27	alive without disease	-	68.731
58	67	unknown	1	single HPV	absent	high	pos	single HPV 16 infection	neg	HPV 18 -ve	neg	HPV 52 -ve	neg	HPV 58 -ve	neg	neg	yes	no	yes	no	HPV 16 related	yes	no	no	no	HPV 16 related	squamous	moderately differentiated	IB1	IB1	no	no	1	patho	involved	no	no lymph node metastasis	unknown	no lymph node metastasis	surgery + adjuvant	2005-12-14	2006-02-08	-	-	-	2012-01-10	alive without disease	-	71.0308
59	77	never smoked	1	single HPV	absent	intermediate	neg	HPV 16 -ve	neg	HPV 18 -ve	neg	HPV 52 -ve	pos	single HPV 58 infection	pos	pos	yes	no	yes	no	HPV 16 related	no	no	no	yes	HPV 58 related	squamous	moderately differentiated	IIIB	IIIB	yes	yes	3	exam	unknown	no	no lymph node metastasis	no lymph node metastasis	unknown	RT alone (curative intend)	2005-10-25	2005-12-01	-	-	-	2012-04-10	alive without disease	-	76.2875
60	68	never smoked	2	multiple HPV	absent	high	pos	HPV 16 + co-infection	neg	HPV 18 -ve	neg	HPV 52 -ve	neg	HPV 58 -ve	neg	neg	yes	no	yes	no	HPV 16 related	yes	no	no	no	HPV 16 related	adeno	poorly differentiated	IB1	IB1	no	no	2	exam	unknown	unknown	no lymph node metastasis	no lymph node metastasis	unknown	RT alone (curative intend)	2005-10-31	2005-11-15	-	-	-	2011-09-27	alive without disease	-	70.3737
61	47	never smoked	1	single HPV	absent	intermediate	neg	HPV 16 -ve	neg	HPV 18 -ve	neg	HPV 52 -ve	neg	HPV 58 -ve	neg	neg	yes	no	yes	no	HPV 16 related	no	no	yes	no	HPV 31 related	squamous	moderately differentiated	IIB	IIB	yes	yes	3	exam	unknown	unknown	no lymph node metastasis	no lymph node metastasis	lymph node metastasis	RT alone (curative intend)	2005-10-20	2005-11-06	-	-	-	2011-10-25	alive without disease	-	71.5893
62	37	never smoked	1	single HPV	absent	high	pos	single HPV 16 infection	neg	HPV 18 -ve	neg	HPV 52 -ve	neg	HPV 58 -ve	neg	neg	yes	no	yes	no	HPV 16 related	yes	no	no	no	HPV 16 related	squamous	poorly differentiated	IIIB	IIIB	yes	yes	5	exam	unknown	unknown	lymph node metastasis	unknown	lymph node metastasis	chemoRT	2005-10-19	2005-11-22	2006-03-15	distant metastasis (outside pelvis)	2007-02-28	-	died with disease	disease related (including treatment complication)	3.71
63	42	never smoked	2	multiple HPV	absent	high	pos	HPV 16 + co-infection	neg	HPV 18 -ve	pos	HPV 52 + co-infection	neg	HPV 58 -ve	pos	pos	yes	no	yes	no	HPV 16 related	yes	no	no	no	HPV 16 related	squamous	moderately differentiated	IB1	IB1	no	no	2.8	patho	involved	yes	lymph node metastasis	no lymph node metastasis	lymph node metastasis	surgery + adjuvant	2005-08-16	2005-09-14	-	-	-	2012-02-07	alive without disease	-	76.7803
64	43	never smoked	2	multiple HPV	>1 high risk HPV genotype	high	neg	HPV 16 -ve	pos	HPV 18 + co-infection	neg	HPV 52 -ve	neg	HPV 58 -ve	neg	neg	no	yes	no	yes	HPV 18 related	no	yes	no	no	HPV 18 related	squamous	poorly differentiated	IIIB	IIIB	yes	no	6.7	imaging (MRI/CT/USG)	unknown	unknown	no lymph node metastasis	lymph node metastasis	no lymph node metastasis	chemoRT	2005-08-02	2005-08-30	2006-05-29	local (para-cervical)	-	2012-02-28	alive with disease	-	77.963
65	58	unknown	1	single HPV	absent	high	neg	HPV 16 -ve	pos	single HPV 18 infection	neg	HPV 52 -ve	neg	HPV 58 -ve	neg	neg	no	yes	no	yes	HPV 18 related	no	yes	no	no	HPV 18 related	squamous	poorly differentiated	IIIB	IIIB	yes	yes	4	exam	unknown	unknown	lymph node metastasis	unknown	lymph node metastasis	chemoRT	2005-08-01	2005-09-06	2005-12-14	distant metastasis (outside pelvis)	2006-03-17	-	died with disease	disease related (including treatment complication)	3.25
66	41	never smoked	2	multiple HPV	absent	high	pos	HPV 16 + co-infection	pos	HPV 18 + co-infection	neg	HPV 52 -ve	neg	HPV 58 -ve	neg	neg	yes	yes	no	yes	HPV 18 related	no	yes	no	no	HPV 18 related	squamous	unknown / not reported	IIB	IB2	yes	yes	6	imaging (MRI/CT/USG)	unknown	unknown	no lymph node metastasis	lymph node metastasis	no lymph node metastasis	chemoRT	2005-03-03	2005-04-12	-	-	2006-06-02	-	died with disease	disease related (including treatment complication)	-
67	50	never smoked	1	single HPV	absent	high	neg	HPV 16 -ve	pos	single HPV 18 infection	neg	HPV 52 -ve	neg	HPV 58 -ve	neg	neg	no	yes	no	yes	HPV 18 related	no	yes	no	no	HPV 18 related	adeno	moderately differentiated	IIB	IIB	yes	yes	6.3	imaging (MRI/CT/USG)	unknown	yes	lymph node metastasis	lymph node metastasis	lymph node metastasis	chemoRT	2005-06-22	2005-07-19	2007-08-15	regional (up to pelvic side wall)	2009-04-01	-	died with disease	disease related (including treatment complication)	24.87
68	73	never smoked	2	multiple HPV	absent	high	pos	HPV 16 + co-infection	neg	HPV 18 -ve	neg	HPV 52 -ve	neg	HPV 58 -ve	neg	neg	yes	no	yes	no	HPV 16 related	yes	no	no	no	HPV 16 related	squamous	unknown / not reported	IB1	IB1	no	no	2	exam	unknown	unknown	no lymph node metastasis	no lymph node metastasis	unknown	RT alone (curative intend)	2005-04-29	2005-05-30	-	-	2011-08-22	-	died without disease	-	69
69	33	unknown	1	single HPV	absent	high	pos	single HPV 16 infection	neg	HPV 18 -ve	neg	HPV 52 -ve	neg	HPV 58 -ve	neg	neg	yes	no	yes	no	HPV 16 related	yes	no	no	no	HPV 16 related	squamous	unknown / not reported	IB1	IB1	no	no	1.3	patho	involved	no	no lymph node metastasis	no lymph node metastasis	no lymph node metastasis	surgery alone	2005-05-25	2005-07-06	-	-	-	2010-12-21	alive without disease	-	65.5113
70	70	never smoked	1	single HPV	absent	high	pos	single HPV 16 infection	neg	HPV 18 -ve	neg	HPV 52 -ve	neg	HPV 58 -ve	neg	neg	yes	no	yes	no	HPV 16 related	yes	no	no	no	HPV 16 related	squamous	poorly differentiated	IIB	IIB	yes	yes	3	exam	unknown	unknown	no lymph node metastasis	no lymph node metastasis	unknown	RT alone (curative intend)	2005-03-21	2005-05-01	2006-03-01	distant metastasis (outside pelvis)	2006-04-20	-	died with disease	disease related (including treatment complication)	9.99
71	77	ex-smoker	1	single HPV	absent	high	pos	single HPV 16 infection	neg	HPV 18 -ve	neg	HPV 52 -ve	neg	HPV 58 -ve	neg	neg	yes	no	yes	no	HPV 16 related	yes	no	no	no	HPV 16 related	squamous	moderately differentiated	IIB	IIB	no	yes	5	exam	unknown	unknown	no lymph node metastasis	no lymph node metastasis	unknown	RT alone (curative intend)	2003-02-28	2003-04-16	-	-	-	2011-02-22	alive without disease	-	94.2587
72	45	unknown	1	single HPV	absent	high	pos	single HPV 16 infection	neg	HPV 18 -ve	neg	HPV 52 -ve	neg	HPV 58 -ve	neg	neg	yes	no	yes	no	HPV 16 related	yes	no	no	no	HPV 16 related	squamous	unknown / not reported	IB1	IB1	no	no	2.5	patho	involved	yes	no lymph node metastasis	unknown	no lymph node metastasis	surgery + adjuvant	2005-01-15	2005-01-27	-	-	-	2011-12-06	alive without disease	-	82.2669
73	52	unknown	1	single HPV	absent	high	pos	single HPV 16 infection	neg	HPV 18 -ve	neg	HPV 52 -ve	neg	HPV 58 -ve	neg	neg	yes	no	yes	no	HPV 16 related	yes	no	no	no	HPV 16 related	squamous	unknown / not reported	IB2	IB2	unknown	yes	4.6	imaging (MRI/CT/USG)	uninvolved	unknown	no lymph node metastasis	no lymph node metastasis	unknown	RT alone (curative intend)	2002-11-07	2002-12-10	2004-04-22	distant metastasis (outside pelvis)	2005-01-12	-	died with disease	disease related (including treatment complication)	16.39
74	43	unknown	1	single HPV	absent	high	neg	HPV 16 -ve	pos	single HPV 18 infection	neg	HPV 52 -ve	neg	HPV 58 -ve	neg	neg	no	yes	no	yes	HPV 18 related	no	yes	no	no	HPV 18 related	adenosquamous	poorly differentiated	IB1	IB1	no	no	3	patho	unknown	unknown	no lymph node metastasis	unknown	no lymph node metastasis	surgery alone	2004-11-15	2004-12-01	-	-	-	2008-11-25	alive without disease	-	47.8029
75	54	never smoked	1	single HPV	absent	intermediate	neg	HPV 16 -ve	neg	HPV 18 -ve	neg	HPV 52 -ve	neg	HPV 58 -ve	neg	pos	yes	no	yes	no	HPV 16 related	no	no	yes	no	HPV 31 related	squamous	unknown / not reported	IIB	IIB	yes	yes	3	exam	unknown	unknown	lymph node metastasis	unknown	lymph node metastasis	chemoRT	2004-11-05	2004-12-14	-	-	-	2012-03-13	alive without disease	-	86.9322
76	70	never smoked	1	single HPV	absent	intermediate	neg	HPV 16 -ve	neg	HPV 18 -ve	neg	HPV 52 -ve	neg	HPV 58 -ve	neg	neg	no	no	no	no	neither HPV 16 related nor HPV 18 related	no	no	no	no	0	squamous	unknown / not reported	IIA1	IIA1	no	yes	2	exam	unknown	unknown	no lymph node metastasis	no lymph node metastasis	unknown	RT alone (curative intend)	2002-10-22	2002-11-25	-	-	-	2011-07-26	alive without disease	-	103.984
77	26	chronic smoker	1	single HPV	absent	high	pos	single HPV 16 infection	neg	HPV 18 -ve	neg	HPV 52 -ve	neg	HPV 58 -ve	neg	neg	yes	no	yes	no	HPV 16 related	yes	no	no	no	HPV 16 related	squamous	poorly differentiated	IIB	IIB	yes	yes	5.2	imaging (MRI/CT/USG)	unknown	unknown	lymph node metastasis	lymph node metastasis	lymph node metastasis	chemoRT	2002-10-16	2002-11-26	-	-	-	2012-01-10	alive without disease	-	109.47
78	57	never smoked	1	single HPV	absent	high	pos	single HPV 16 infection	neg	HPV 18 -ve	neg	HPV 52 -ve	neg	HPV 58 -ve	neg	neg	yes	no	yes	no	HPV 16 related	yes	no	no	no	HPV 16 related	squamous	unknown / not reported	IIB	IIB	yes	yes	3.6	imaging (MRI/CT/USG)	unknown	unknown	no lymph node metastasis	unknown	no lymph node metastasis	chemoRT	2004-09-30	2004-11-02	-	-	-	2012-03-20	alive without disease	-	88.5421
79	46	unknown	1	single HPV	absent	high	neg	HPV 16 -ve	pos	single HPV 18 infection	neg	HPV 52 -ve	neg	HPV 58 -ve	neg	neg	no	yes	no	yes	HPV 18 related	no	yes	no	no	HPV 18 related	squamous	poorly differentiated	IIB	IIB	yes	no	5	exam	unknown	unknown	no lymph node metastasis	lymph node metastasis	no lymph node metastasis	chemoRT	2004-05-01	2004-06-09	-	-	-	2012-03-20	alive without disease	-	93.3388
80	67	chronic smoker	2	multiple HPV	absent	intermediate	neg	HPV 16 -ve	neg	HPV 18 -ve	pos	HPV 52 + co-infection	pos	HPV 58 + co-infection	pos	pos	yes	no	yes	no	HPV 16 related	no	no	no	yes	HPV 58 related	squamous	unknown / not reported	IB1	IB1	no	no	3	exam	unknown	unknown	no lymph node metastasis	no lymph node metastasis	unknown	RT alone (curative intend)	2004-08-16	2004-10-26	-	-	-	2012-04-24	alive without disease	-	89.922
81	76	never smoked	1	single HPV	absent	high	pos	single HPV 16 infection	neg	HPV 18 -ve	neg	HPV 52 -ve	neg	HPV 58 -ve	neg	neg	yes	no	yes	no	HPV 16 related	yes	no	no	no	HPV 16 related	squamous	unknown / not reported	IIIB	IIIB	yes	no	4	exam	unknown	unknown	no lymph node metastasis	no lymph node metastasis	unknown	RT alone (curative intend)	2004-08-18	2004-10-12	-	-	2007-04-28	-	died with disease	disease related (including treatment complication)	-
82	83	never smoked	1	single HPV	absent	high	pos	single HPV 16 infection	neg	HPV 18 -ve	neg	HPV 52 -ve	neg	HPV 58 -ve	neg	neg	yes	no	yes	no	HPV 16 related	yes	no	no	no	HPV 16 related	squamous	unknown / not reported	IIA1	IIA1	no	yes	2.5	exam	unknown	unknown	lymph node metastasis	no lymph node metastasis	lymph node metastasis	RT alone (curative intend)	2004-08-28	2004-09-19	-	-	-	2012-03-06	alive without disease	-	89.5277
83	52	never smoked	1	single HPV	absent	high	pos	single HPV 16 infection	neg	HPV 18 -ve	neg	HPV 52 -ve	neg	HPV 58 -ve	neg	neg	yes	no	yes	no	HPV 16 related	yes	no	no	no	HPV 16 related	squamous	poorly differentiated	IIIB	IIIB	yes	yes	5.8	imaging (MRI/CT/USG)	unknown	unknown	lymph node metastasis	lymph node metastasis	lymph node metastasis	chemoRT	2004-08-10	2004-09-28	2007-04-04	distant metastasis (outside pelvis)	2007-05-17	-	died with disease	disease related (including treatment complication)	30.16
84	43	unknown	1	single HPV	absent	high	pos	single HPV 16 infection	neg	HPV 18 -ve	neg	HPV 52 -ve	neg	HPV 58 -ve	neg	neg	yes	no	yes	no	HPV 16 related	yes	no	no	no	HPV 16 related	squamous	unknown / not reported	IIB	IIB	yes	no	6	imaging (MRI/CT/USG)	unknown	unknown	lymph node metastasis	lymph node metastasis	lymph node metastasis	chemoRT	2004-07-12	2004-08-31	-	-	-	2011-11-29	alive without disease	-	86.9322
85	49	chronic smoker	1	single HPV	absent	high	neg	HPV 16 -ve	pos	single HPV 18 infection	neg	HPV 52 -ve	neg	HPV 58 -ve	neg	neg	no	yes	no	yes	HPV 18 related	no	yes	no	no	HPV 18 related	adeno	moderately differentiated	IIB	IIB	yes	yes	4.8	imaging (MRI/CT/USG)	unknown	unknown	lymph node metastasis	unknown	lymph node metastasis	chemoRT	2004-07-23	2004-09-14	2007-05-30	distant metastasis (outside pelvis)	2008-06-08	-	died with disease	disease related (including treatment complication)	32.46
86	54	unknown	1	single HPV	absent	high	neg	HPV 16 -ve	pos	single HPV 18 infection	neg	HPV 52 -ve	neg	HPV 58 -ve	neg	neg	no	yes	no	yes	HPV 18 related	no	yes	no	no	HPV 18 related	adenosquamous	unknown / not reported	IB1	IB1	no	no	1.5	patho	involved	no	no lymph node metastasis	unknown	no lymph node metastasis	surgery alone	2004-06-11	2004-06-30	-	-	-	2011-12-18	alive without disease	-	89.5934
87	44	chronic smoker	1	single HPV	absent	high	neg	HPV 16 -ve	pos	single HPV 18 infection	neg	HPV 52 -ve	neg	HPV 58 -ve	neg	neg	no	yes	no	yes	HPV 18 related	no	yes	no	no	HPV 18 related	adeno	unknown / not reported	IIIA	IIB	yes	yes	4	exam	unknown	unknown	no lymph node metastasis	no lymph node metastasis	unknown	chemoRT	2004-07-22	2004-08-18	2005-12-07	local (para-cervical)	2006-03-04	-	died with disease	non-disease related	15.64
88	51	never smoked	1	single HPV	absent	intermediate	neg	HPV 16 -ve	neg	HPV 18 -ve	neg	HPV 52 -ve	pos	single HPV 58 infection	pos	pos	yes	no	yes	no	HPV 16 related	no	no	no	yes	HPV 58 related	squamous	moderately differentiated	IIIA	IIIA	yes	yes	7.8	imaging (MRI/CT/USG)	unknown	unknown	lymph node metastasis	lymph node metastasis	lymph node metastasis	chemoRT	2004-07-28	2004-08-31	2007-03-01	distant metastasis (outside pelvis)	2011-10-23	-	died with disease	-	29.96
90	66	never smoked	1	single HPV	absent	low	neg	HPV 16 -ve	neg	HPV 18 -ve	neg	HPV 52 -ve	neg	HPV 58 -ve	neg	neg	no	yes	no	yes	HPV 18 related	no	no	no	no	0	squamous	moderately differentiated	IB2	IB2	no	no	5.2	imaging (MRI/CT/USG)	unknown	unknown	no lymph node metastasis	no lymph node metastasis	unknown	chemoRT	2004-04-30	2004-05-25	-	-	2005-02-09	-	died with disease	disease related (including treatment complication)	-
91	73	never smoked	1	single HPV	absent	high	pos	single HPV 16 infection	neg	HPV 18 -ve	neg	HPV 52 -ve	neg	HPV 58 -ve	neg	neg	yes	no	yes	no	HPV 16 related	yes	no	no	no	HPV 16 related	squamous	moderately differentiated	IIB	IIB	yes	yes	4	exam	unknown	no	no lymph node metastasis	no lymph node metastasis	unknown	RT alone (curative intend)	2004-04-01	2004-04-30	2004-11-22	distant metastasis (outside pelvis)	2005-06-06	-	died with disease	disease related (including treatment complication)	6.77
92	30	unknown	1	single HPV	absent	high	neg	HPV 16 -ve	neg	HPV 18 -ve	neg	HPV 52 -ve	neg	HPV 58 -ve	neg	neg	no	yes	no	yes	HPV 18 related	no	no	no	no	0	squamous	poorly differentiated	IB1	IB1	no	no	1.3	patho	unknown	unknown	no lymph node metastasis	unknown	no lymph node metastasis	surgery alone	2003-12-11	2003-12-24	-	-	-	2011-12-20	alive without disease	-	95.8686
93	29	never smoked	1	single HPV	absent	high	pos	single HPV 16 infection	neg	HPV 18 -ve	neg	HPV 52 -ve	neg	HPV 58 -ve	neg	neg	yes	no	yes	no	HPV 16 related	yes	no	no	no	HPV 16 related	squamous	moderately differentiated	IIA1	IIA1	no	yes	2	exam	unknown	yes	lymph node metastasis	unknown	lymph node metastasis	surgery + adjuvant	2003-12-16	2003-12-22	-	-	-	2012-02-28	alive without disease	-	98.2341
94	49	unknown	1	single HPV	absent	intermediate	neg	HPV 16 -ve	neg	HPV 18 -ve	neg	HPV 52 -ve	pos	single HPV 58 infection	pos	pos	yes	no	yes	no	HPV 16 related	no	no	no	yes	HPV 58 related	squamous	unknown / not reported	IIIA	IIIA	yes	yes	7.7	imaging (MRI/CT/USG)	unknown	unknown	no lymph node metastasis	no lymph node metastasis	unknown	chemoRT	2003-12-06	2004-01-13	2004-07-29	local (para-cervical)	2005-08-19	-	died with disease	disease related (including treatment complication)	6.51
95	40	never smoked	1	single HPV	absent	intermediate	neg	HPV 16 -ve	neg	HPV 18 -ve	neg	HPV 52 -ve	neg	HPV 58 -ve	neg	neg	no	no	no	no	neither HPV 16 related nor HPV 18 related	no	no	no	no	0	squamous	unknown / not reported	IB2	IB2	yes	yes	6.8	imaging (MRI/CT/USG)	unknown	unknown	no lymph node metastasis	no lymph node metastasis	unknown	chemoRT	2003-12-04	2004-01-07	-	-	-	2011-12-20	alive without disease	-	95.4086
96	43	unknown	1	single HPV	absent	high	pos	single HPV 16 infection	neg	HPV 18 -ve	neg	HPV 52 -ve	neg	HPV 58 -ve	neg	neg	yes	no	yes	no	HPV 16 related	yes	no	no	no	HPV 16 related	squamous	moderately differentiated	IIB	IIA1	no	yes	3	exam	unknown	unknown	lymph node metastasis	lymph node metastasis	lymph node metastasis	chemoRT	2003-10-17	2004-01-31	2004-06-30	distant metastasis (outside pelvis)	2004-11-29	-	died with disease	disease related (including treatment complication)	4.96
97	65	chronic smoker	1	single HPV	absent	intermediate	neg	HPV 16 -ve	neg	HPV 18 -ve	neg	HPV 52 -ve	neg	HPV 58 -ve	neg	pos	yes	no	yes	no	HPV 16 related	no	no	yes	no	HPV 31 related	squamous	unknown / not reported	IIB	IIB	yes	yes	2	exam	unknown	unknown	no lymph node metastasis	no lymph node metastasis	unknown	chemoRT	2003-11-21	2003-12-30	-	-	2005-09-15	-	died without disease	non-disease related	21
98	44	chronic smoker	1	single HPV	absent	high	neg	HPV 16 -ve	pos	single HPV 18 infection	neg	HPV 52 -ve	neg	HPV 58 -ve	neg	neg	no	yes	no	yes	HPV 18 related	no	yes	no	no	HPV 18 related	squamous	moderately differentiated	IB1	IB1	no	no	2	exam	unknown	unknown	lymph node metastasis	no lymph node metastasis	lymph node metastasis	chemoRT	2003-11-19	2003-12-30	-	-	-	2009-12-08	alive without disease	-	71.2936
99	50	never smoked	1	single HPV	absent	high	pos	single HPV 16 infection	neg	HPV 18 -ve	neg	HPV 52 -ve	neg	HPV 58 -ve	neg	neg	yes	no	yes	no	HPV 16 related	yes	no	no	no	HPV 16 related	adeno	moderately differentiated	IIB	IIB	no	yes	5.8	imaging (MRI/CT/USG)	unknown	unknown	no lymph node metastasis	no lymph node metastasis	unknown	chemoRT	2007-10-27	2008-12-09	-	-	-	2011-12-05	alive without disease	-	35.8439
100	55	never smoked	1	single HPV	absent	high	neg	HPV 16 -ve	pos	single HPV 18 infection	neg	HPV 52 -ve	neg	HPV 58 -ve	neg	neg	no	yes	no	yes	HPV 18 related	no	yes	no	no	HPV 18 related	adeno	moderately differentiated	IIA1	IIA1	no	yes	5.6	patho	unknown	unknown	no lymph node metastasis	unknown	no lymph node metastasis	surgery + adjuvant	2003-10-15	2003-10-29	-	-	-	2012-02-24	alive without disease	-	99.8768
101	40	never smoked	1	single HPV	absent	high	pos	single HPV 16 infection	neg	HPV 18 -ve	neg	HPV 52 -ve	neg	HPV 58 -ve	neg	neg	yes	no	yes	no	HPV 16 related	yes	no	no	no	HPV 16 related	adeno	moderately differentiated	IB1	IB1	no	no	1	patho	involved	unknown	no lymph node metastasis	unknown	no lymph node metastasis	surgery alone	2003-09-11	2003-09-22	-	-	-	2009-08-18	alive without disease	-	70.8665
102	52	unknown	1	single HPV	absent	low	neg	HPV 16 -ve	neg	HPV 18 -ve	neg	HPV 52 -ve	neg	HPV 58 -ve	neg	neg	no	no	no	no	neither HPV 16 related nor HPV 18 related	no	no	no	no	0	squamous	moderately differentiated	IB1	IB1	no	no	3	patho	involved	unknown	no lymph node metastasis	unknown	no lymph node metastasis	surgery alone	2003-09-05	2003-09-17	-	-	-	2008-11-25	alive without disease	-	62.2916
103	42	never smoked	1	single HPV	absent	high	neg	HPV 16 -ve	pos	single HPV 18 infection	neg	HPV 52 -ve	neg	HPV 58 -ve	neg	neg	no	yes	no	yes	HPV 18 related	no	yes	no	no	HPV 18 related	adeno	unknown / not reported	IB1	IB1	no	no	4	imaging (MRI/CT/USG)	unknown	unknown	lymph node metastasis	no lymph node metastasis	lymph node metastasis	chemoRT	2003-08-18	2003-09-22	-	-	-	2010-02-01	alive without disease	-	76.3532
104	48	never smoked	1	single HPV	absent	intermediate	neg	HPV 16 -ve	neg	HPV 18 -ve	neg	HPV 52 -ve	neg	HPV 58 -ve	neg	pos	yes	no	yes	no	HPV 16 related	no	no	yes	no	HPV 31 related	squamous	unknown / not reported	IB2	IB2	no	no	6	exam	unknown	unknown	no lymph node metastasis	unknown	no lymph node metastasis	chemoRT	2003-07-02	2003-07-29	-	-	-	2012-02-28	alive without disease	-	103.031
105	42	never smoked	1	single HPV	absent	high	pos	single HPV 16 infection	neg	HPV 18 -ve	neg	HPV 52 -ve	neg	HPV 58 -ve	neg	neg	yes	no	yes	no	HPV 16 related	yes	no	no	no	HPV 16 related	squamous	moderately differentiated	IIIB	IIIB	yes	yes	7	imaging (MRI/CT/USG)	involved	unknown	lymph node metastasis	no lymph node metastasis	lymph node metastasis	chemoRT	2003-07-02	2003-07-29	2004-05-04	regional (up to pelvic side wall)	2004-11-30	-	died with disease	disease related (including treatment complication)	9.2
106	46	never smoked	1	single HPV	absent	high	neg	HPV 16 -ve	pos	single HPV 18 infection	neg	HPV 52 -ve	neg	HPV 58 -ve	neg	neg	no	yes	no	yes	HPV 18 related	no	yes	no	no	HPV 18 related	adeno	moderately differentiated	IB2	IB2	no	no	4.5	imaging (MRI/CT/USG)	unknown	unknown	lymph node metastasis	lymph node metastasis	lymph node metastasis	chemoRT	2003-06-17	2003-07-07	2006-10-05	distant metastasis (outside pelvis)	2007-12-05	-	died with disease	disease related (including treatment complication)	38.97
108	35	unknown	1	single HPV	absent	high	pos	single HPV 16 infection	neg	HPV 18 -ve	neg	HPV 52 -ve	neg	HPV 58 -ve	neg	neg	yes	no	yes	no	HPV 16 related	yes	no	no	no	HPV 16 related	squamous	poorly differentiated	IA1	IB1	no	no	0.5	patho	uninvolved	no	no lymph node metastasis	unknown	no lymph node metastasis	surgery alone	2003-02-21	2003-03-12	-	-	-	2012-03-13	alive without disease	-	108.057
109	77	ex-smoker	1	single HPV	absent	high	pos	single HPV 16 infection	neg	HPV 18 -ve	neg	HPV 52 -ve	neg	HPV 58 -ve	neg	neg	yes	no	yes	no	HPV 16 related	yes	no	no	no	HPV 16 related	squamous	moderately differentiated	IIB	IIB	yes	yes	5	exam	unknown	unknown	no lymph node metastasis	no lymph node metastasis	unknown	RT alone (curative intend)	2003-02-28	2003-04-18	-	-	-	2011-01-22	alive without disease	-	93.1745
112	37	never smoked	1	single HPV	absent	high	pos	single HPV 16 infection	neg	HPV 18 -ve	neg	HPV 52 -ve	neg	HPV 58 -ve	neg	neg	yes	no	yes	no	HPV 16 related	yes	no	no	no	HPV 16 related	squamous	unknown / not reported	IIB	IIB	yes	yes	5	imaging (MRI/CT/USG)	unknown	unknown	no lymph node metastasis	lymph node metastasis	no lymph node metastasis	chemoRT	2003-01-30	2003-03-04	-	-	-	2010-10-19	alive without disease	-	91.5318
114	52	never smoked	1	single HPV	absent	intermediate	neg	HPV 16 -ve	neg	HPV 18 -ve	neg	HPV 52 -ve	neg	HPV 58 -ve	neg	neg	no	no	no	no	neither HPV 16 related nor HPV 18 related	no	no	no	no	0	squamous	unknown / not reported	IB1	IB1	no	no	2	exam	unknown	unknown	lymph node metastasis	no lymph node metastasis	lymph node metastasis	chemoRT	2003-01-03	2003-02-25	2003-06-19	distant metastasis (outside pelvis)	2003-08-05	-	died with disease	disease related (including treatment complication)	3.75
115	77	never smoked	2	multiple HPV	absent	high	pos	HPV 16 + co-infection	neg	HPV 18 -ve	neg	HPV 52 -ve	pos	HPV 58 + co-infection	pos	pos	yes	no	yes	no	HPV 16 related	yes	no	no	no	HPV 16 related	squamous	unknown / not reported	IB1	IB1	no	no	2	exam	involved	unknown	no lymph node metastasis	no lymph node metastasis	unknown	RT alone (curative intend)	2002-11-27	2003-01-17	-	-	-	2011-03-15	alive without disease	-	97.8727
116	52	unknown	1	single HPV	absent	high	pos	single HPV 16 infection	neg	HPV 18 -ve	neg	HPV 52 -ve	neg	HPV 58 -ve	neg	neg	yes	no	yes	no	HPV 16 related	yes	no	no	no	HPV 16 related	squamous	unknown / not reported	IB2	IB2	no	no	4.5	imaging (MRI/CT/USG)	unknown	unknown	no lymph node metastasis	no lymph node metastasis	unknown	RT alone (curative intend)	2002-10-29	2002-12-13	2004-04-22	distant metastasis (outside pelvis)	2005-01-12	-	died with disease	disease related (including treatment complication)	16.3
117	54	chronic smoker	1	single HPV	absent	high	pos	single HPV 16 infection	neg	HPV 18 -ve	neg	HPV 52 -ve	neg	HPV 58 -ve	neg	neg	yes	no	yes	no	HPV 16 related	yes	no	no	no	HPV 16 related	squamous	unknown / not reported	IIB	IIB	yes	yes	6	imaging (MRI/CT/USG)	unknown	unknown	no lymph node metastasis	lymph node metastasis	no lymph node metastasis	chemoRT	2002-11-15	2002-12-31	-	-	-	2009-09-29	alive without disease	-	80.9528
118	53	never smoked	3	multiple HPV	absent	intermediate	neg	HPV 16 -ve	neg	HPV 18 -ve	neg	HPV 52 -ve	pos	HPV 58 + co-infection	pos	pos	yes	no	yes	no	HPV 16 related	no	no	no	yes	HPV 58 related	squamous	unknown / not reported	IIB	IIB	yes	no	4	exam	unknown	unknown	no lymph node metastasis	no lymph node metastasis	unknown	chemoRT	2002-10-29	2002-12-17	-	-	-	2011-07-12	alive without disease	-	102.801
119	67	never smoked	1	single HPV	absent	high	pos	single HPV 16 infection	neg	HPV 18 -ve	neg	HPV 52 -ve	neg	HPV 58 -ve	neg	neg	yes	no	yes	no	HPV 16 related	yes	no	no	no	HPV 16 related	squamous	unknown / not reported	IIB	IIB	yes	yes	2	exam	involved	unknown	no lymph node metastasis	no lymph node metastasis	unknown	RT alone (curative intend)	2002-11-04	2002-12-20	-	-	-	2012-03-21	alive without disease	-	111.014
120	57	never smoked	5	multiple HPV	absent	high	neg	HPV 16 -ve	pos	HPV 18 + co-infection	neg	HPV 52 -ve	pos	HPV 58 + co-infection	pos	pos	yes	yes	no	yes	HPV 18 related	no	yes	no	no	HPV 18 related	squamous	unknown / not reported	IIB	IIB	yes	yes	4	exam	involved	yes	no lymph node metastasis	no lymph node metastasis	unknown	chemoRT	2002-10-29	2002-12-17	-	-	-	2011-07-12	alive without disease	-	102.801
123	26	chronic smoker	1	single HPV	absent	high	pos	single HPV 16 infection	neg	HPV 18 -ve	neg	HPV 52 -ve	neg	HPV 58 -ve	neg	neg	yes	no	yes	no	HPV 16 related	yes	no	no	no	HPV 16 related	squamous	poorly differentiated	IIB	IIB	yes	no	5.2	exam	unknown	unknown	lymph node metastasis	lymph node metastasis	lymph node metastasis	chemoRT	2002-11-04	2002-11-26	-	-	-	2012-01-10	alive without disease	-	109.47
127	50	unknown	1	single HPV	absent	high	pos	single HPV 16 infection	neg	HPV 18 -ve	neg	HPV 52 -ve	neg	HPV 58 -ve	neg	neg	yes	no	yes	no	HPV 16 related	yes	no	no	no	HPV 16 related	squamous	moderately differentiated	IB1	IB1	no	no	1.6	patho	involved	unknown	no lymph node metastasis	unknown	no lymph node metastasis	surgery alone	2002-08-02	2002-08-28	-	-	-	2011-06-09	alive without disease	-	105.363
128	75	never smoked	1	single HPV	absent	intermediate	neg	HPV 16 -ve	neg	HPV 18 -ve	neg	HPV 52 -ve	neg	HPV 58 -ve	neg	pos	yes	no	yes	no	HPV 16 related	no	no	yes	no	HPV 31 related	squamous	unknown / not reported	IB1	IB1	no	no	2	exam	involved	unknown	no lymph node metastasis	no lymph node metastasis	unknown	RT alone (curative intend)	2002-08-19	2002-09-15	-	-	-	2012-01-31	alive without disease	-	112.526
129	37	never smoked	1	single HPV	absent	high	pos	single HPV 16 infection	neg	HPV 18 -ve	neg	HPV 52 -ve	neg	HPV 58 -ve	neg	neg	yes	no	yes	no	HPV 16 related	yes	no	no	no	HPV 16 related	squamous	poorly differentiated	IIIA	IIB	yes	yes	5.7	imaging (MRI/CT/USG)	involved	unknown	lymph node metastasis	lymph node metastasis	lymph node metastasis	RT alone (curative intend)	2002-08-06	2002-09-04	2003-01-23	distant metastasis (outside pelvis)	2003-06-29	-	died with disease	disease related (including treatment complication)	4.63
130	56	unknown	1	single HPV	absent	high	pos	single HPV 16 infection	neg	HPV 18 -ve	neg	HPV 52 -ve	neg	HPV 58 -ve	neg	neg	yes	no	yes	no	HPV 16 related	yes	no	no	no	HPV 16 related	squamous	unknown / not reported	IB1	IB1	no	no	2	patho	involved	yes	lymph node metastasis	unknown	lymph node metastasis	surgery + adjuvant	2002-06-06	2002-07-23	2004-09-01	regional (up to pelvic side wall)	2005-05-31	-	died with disease	disease related (including treatment complication)	25.33
131	75	never smoked	1	single HPV	absent	intermediate	neg	HPV 16 -ve	neg	HPV 18 -ve	neg	HPV 52 -ve	pos	single HPV 58 infection	pos	pos	yes	no	yes	no	HPV 16 related	no	no	no	yes	HPV 58 related	squamous	unknown / not reported	IIB	IIB	yes	yes	4	exam	involved	no	no lymph node metastasis	no lymph node metastasis	unknown	RT alone (curative intend)	2002-07-14	2002-08-20	-	-	2003-10-29	2003-07-12	died without disease	non-disease related	10.7105
132	58	unknown	1	single HPV	absent	intermediate	neg	HPV 16 -ve	neg	HPV 18 -ve	pos	single HPV 52 infection	neg	HPV 58 -ve	pos	pos	yes	no	yes	no	HPV 16 related	no	no	no	yes	HPV 58 related	squamous	unknown / not reported	IB1	IB1	no	no	2	patho	involved	unknown	no lymph node metastasis	no lymph node metastasis	no lymph node metastasis	surgery alone	2002-05-24	2002-07-18	-	-	-	2011-09-12	alive without disease	-	109.832
133	43	never smoked	1	single HPV	absent	high	pos	single HPV 16 infection	neg	HPV 18 -ve	neg	HPV 52 -ve	neg	HPV 58 -ve	neg	neg	yes	no	yes	no	HPV 16 related	yes	no	no	no	HPV 16 related	squamous	unknown / not reported	IIIB	IIIB	yes	yes	7.2	imaging (MRI/CT/USG)	unknown	unknown	no lymph node metastasis	no lymph node metastasis	unknown	chemoRT	2002-05-15	2002-08-13	-	-	-	2011-09-06	alive without disease	-	108.78
134	40	never smoked	1	single HPV	absent	high	pos	single HPV 16 infection	neg	HPV 18 -ve	neg	HPV 52 -ve	neg	HPV 58 -ve	neg	neg	yes	no	yes	no	HPV 16 related	yes	no	no	no	HPV 16 related	squamous	unknown / not reported	IIB	IIB	yes	no	4.5	imaging (MRI/CT/USG)	involved	unknown	no lymph node metastasis	no lymph node metastasis	unknown	chemoRT	2002-06-27	2002-08-13	-	-	-	2011-12-16	alive without disease	-	112.099
135	34	chronic smoker	1	single HPV	absent	intermediate	neg	HPV 16 -ve	neg	HPV 18 -ve	neg	HPV 52 -ve	neg	HPV 58 -ve	neg	pos	yes	no	yes	no	HPV 16 related	no	no	yes	no	HPV 31 related	squamous	unknown / not reported	IIB	IIB	yes	yes	3.8	exam	unknown	unknown	no lymph node metastasis	no lymph node metastasis	unknown	chemoRT	2002-06-14	2002-07-22	-	-	-	2012-01-03	alive without disease	-	113.413
136	40	never smoked	1	single HPV	absent	high	pos	single HPV 16 infection	neg	HPV 18 -ve	neg	HPV 52 -ve	neg	HPV 58 -ve	neg	neg	yes	no	yes	no	HPV 16 related	yes	no	no	no	HPV 16 related	squamous	unknown / not reported	IIA2	IIA2	no	yes	4.9	exam	unknown	unknown	no lymph node metastasis	lymph node metastasis	no lymph node metastasis	chemoRT	2002-05-12	2002-07-30	-	-	-	2011-07-12	alive without disease	-	107.4
137	58	never smoked	1	single HPV	absent	high	pos	single HPV 16 infection	neg	HPV 18 -ve	neg	HPV 52 -ve	neg	HPV 58 -ve	neg	neg	yes	no	yes	no	HPV 16 related	yes	no	no	no	HPV 16 related	squamous	unknown / not reported	IIIA	IIIA	no	yes	4	exam	unknown	unknown	lymph node metastasis	lymph node metastasis	lymph node metastasis	chemoRT	2002-05-27	2002-07-22	-	-	-	2011-03-29	alive without disease	-	104.214
138	39	unknown	1	single HPV	absent	high	pos	single HPV 16 infection	neg	HPV 18 -ve	neg	HPV 52 -ve	neg	HPV 58 -ve	neg	neg	yes	no	yes	no	HPV 16 related	yes	no	no	no	HPV 16 related	squamous	unknown / not reported	IIA1	IIA1	no	yes	4	exam	unknown	unknown	no lymph node metastasis	no lymph node metastasis	unknown	chemoRT	2002-05-21	2002-07-08	-	-	-	2011-06-14	alive without disease	-	107.203
139	53	never smoked	1	single HPV	absent	high	pos	single HPV 16 infection	neg	HPV 18 -ve	neg	HPV 52 -ve	neg	HPV 58 -ve	neg	neg	yes	no	yes	no	HPV 16 related	yes	no	no	no	HPV 16 related	adeno	moderately differentiated	IB2	IB2	no	no	5.3	imaging (MRI/CT/USG)	unknown	unknown	lymph node metastasis	lymph node metastasis	lymph node metastasis	RT alone (curative intend)	2002-05-25	2002-07-17	-	-	2003-01-02	-	died with disease	disease related (including treatment complication)	-
141	86	never smoked	1	single HPV	absent	intermediate	neg	HPV 16 -ve	neg	HPV 18 -ve	pos	single HPV 52 infection	neg	HPV 58 -ve	pos	pos	yes	no	yes	no	HPV 16 related	no	no	no	yes	HPV 58 related	squamous	unknown / not reported	IIA1	IIA1	no	no	2	exam	unknown	unknown	no lymph node metastasis	no lymph node metastasis	unknown	RT alone (curative intend)	2002-05-27	2002-09-03	2003-05-26	regional (up to pelvic side wall)	2004-11-17	-	died with disease	disease related (including treatment complication)	8.71
142	67	never smoked	1	single HPV	absent	high	pos	single HPV 16 infection	neg	HPV 18 -ve	neg	HPV 52 -ve	neg	HPV 58 -ve	neg	neg	yes	no	yes	no	HPV 16 related	yes	no	no	no	HPV 16 related	squamous	unknown / not reported	IIB	IIB	yes	yes	3	exam	unknown	unknown	no lymph node metastasis	no lymph node metastasis	unknown	RT alone (curative intend)	2002-05-30	2002-06-20	-	-	-	2009-07-28	alive without disease	-	85.2567
144	68	never smoked	2	multiple HPV	absent	high	neg	HPV 16 -ve	pos	HPV 18 + co-infection	pos	HPV 52 + co-infection	neg	HPV 58 -ve	pos	pos	yes	yes	no	yes	HPV 18 related	no	yes	no	no	HPV 18 related	squamous	poorly differentiated	IB1	IB1	no	no	3	exam	unknown	unknown	no lymph node metastasis	no lymph node metastasis	unknown	RT alone (curative intend)	2002-05-24	2002-07-02	-	-	-	2011-03-08	alive without disease	-	104.181
145	53	never smoked	1	single HPV	absent	high	neg	HPV 16 -ve	neg	HPV 18 -ve	neg	HPV 52 -ve	neg	HPV 58 -ve	pos	pos	no	yes	no	yes	HPV 18 related	no	no	no	no	0	squamous	unknown / not reported	IIIB	IIIB	yes	yes	5.9	imaging (MRI/CT/USG)	unknown	unknown	no lymph node metastasis	no lymph node metastasis	unknown	chemoRT	2002-05-03	2002-05-27	-	-	-	2011-03-29	alive without disease	-	106.053
146	62	unknown	3	multiple HPV	>1 high risk HPV genotype	high	pos	HPV 16 + co-infection	pos	HPV 18 + co-infection	pos	HPV 52 + co-infection	neg	HPV 58 -ve	pos	pos	yes	yes	no	yes	HPV 18 related	no	yes	no	no	HPV 18 related	squamous	moderately differentiated	IIIA	IIIB	yes	yes	4	exam	unknown	unknown	no lymph node metastasis	no lymph node metastasis	unknown	chemoRT	2002-06-24	2002-05-21	-	-	2008-01-29	2007-07-31	died without disease	non-disease related	62.3244
148	70	never smoked	1	single HPV	absent	low	neg	HPV 16 -ve	neg	HPV 18 -ve	neg	HPV 52 -ve	neg	HPV 58 -ve	neg	neg	no	no	no	no	neither HPV 16 related nor HPV 18 related	no	no	no	no	0	squamous	poorly differentiated	IB1	IB1	no	no	3	exam	unknown	unknown	no lymph node metastasis	no lymph node metastasis	unknown	RT alone (curative intend)	2002-03-26	2002-05-03	-	-	2005-02-14	-	died without disease	non-disease related	33
149	53	never smoked	1	single HPV	absent	low	neg	HPV 16 -ve	neg	HPV 18 -ve	neg	HPV 52 -ve	neg	HPV 58 -ve	neg	neg	no	no	no	no	neither HPV 16 related nor HPV 18 related	no	no	no	no	0	adenosquamous	poorly differentiated	IB1	IB1	no	no	2.6	patho	involved	yes	no lymph node metastasis	no lymph node metastasis	no lymph node metastasis	surgery alone	2002-02-08	2002-02-27	2003-11-04	distant metastasis (outside pelvis)	2004-02-18	-	died with disease	disease related (including treatment complication)	20.21
150	46	never smoked	1	single HPV	absent	intermediate	neg	HPV 16 -ve	neg	HPV 18 -ve	neg	HPV 52 -ve	neg	HPV 58 -ve	neg	neg	no	no	no	no	neither HPV 16 related nor HPV 18 related	no	no	no	no	0	squamous	poorly differentiated	IIIB	IIB	yes	no	5	exam	unknown	unknown	lymph node metastasis	lymph node metastasis	lymph node metastasis	chemoRT	2002-02-08	2002-04-09	2009-12-31	distant metastasis (outside pelvis)	2010-07-03	-	died with disease	disease related (including treatment complication)	92.75
151	69	never smoked	1	single HPV	absent	high	pos	single HPV 16 infection	neg	HPV 18 -ve	neg	HPV 52 -ve	neg	HPV 58 -ve	neg	neg	yes	no	yes	no	HPV 16 related	yes	no	no	no	HPV 16 related	squamous	unknown / not reported	IIA1	IIA1	no	yes	2	exam	unknown	unknown	no lymph node metastasis	no lymph node metastasis	unknown	RT alone (curative intend)	2002-02-01	2002-03-01	-	-	2011-01-11	2010-11-16	died without disease	non-disease related	104.542
152	70	never smoked	1	single HPV	absent	high	pos	single HPV 16 infection	neg	HPV 18 -ve	neg	HPV 52 -ve	neg	HPV 58 -ve	neg	neg	yes	no	yes	no	HPV 16 related	yes	no	no	no	HPV 16 related	squamous	unknown / not reported	IIB	IIB	yes	yes	4	-	unknown	unknown	no lymph node metastasis	no lymph node metastasis	unknown	RT alone (curative intend)	2002-01-23	2002-02-26	-	-	-	2012-03-06	alive without disease	-	120.279
154	43	never smoked	1	single HPV	absent	high	pos	single HPV 16 infection	neg	HPV 18 -ve	neg	HPV 52 -ve	neg	HPV 58 -ve	neg	neg	yes	no	yes	no	HPV 16 related	yes	no	no	no	HPV 16 related	adeno	well differentiated	IB1	IB1	no	no	1	exam	unknown	unknown	lymph node metastasis	no lymph node metastasis	lymph node metastasis	chemoRT	2001-11-21	2002-01-29	-	-	-	2012-04-24	alive without disease	-	122.809
155	46	never smoked	1	single HPV	absent	high	pos	single HPV 16 infection	neg	HPV 18 -ve	neg	HPV 52 -ve	neg	HPV 58 -ve	neg	neg	yes	no	yes	no	HPV 16 related	yes	no	no	no	HPV 16 related	squamous	unknown / not reported	IA1	IB1	no	no	0.6	patho	involved	yes	no lymph node metastasis	unknown	no lymph node metastasis	surgery alone	2002-01-17	2002-01-30	-	-	-	2007-12-04	alive without disease	-	70.1109
156	65	never smoked	1	single HPV	absent	high	pos	single HPV 16 infection	neg	HPV 18 -ve	neg	HPV 52 -ve	neg	HPV 58 -ve	neg	neg	yes	no	yes	no	HPV 16 related	yes	no	no	no	HPV 16 related	squamous	moderately differentiated	IIIB	IIIB	yes	yes	3	exam	unknown	unknown	no lymph node metastasis	no lymph node metastasis	unknown	chemoRT	2001-02-08	2002-01-08	-	-	-	2012-04-03	alive without disease	-	122.809
157	42	never smoked	1	single HPV	absent	high	pos	single HPV 16 infection	neg	HPV 18 -ve	neg	HPV 52 -ve	neg	HPV 58 -ve	neg	neg	yes	no	yes	no	HPV 16 related	yes	no	no	no	HPV 16 related	squamous	moderately differentiated	IB1	IB1	no	no	3.5	patho	involved	unknown	no lymph node metastasis	no lymph node metastasis	no lymph node metastasis	surgery + adjuvant	2000-10-20	2000-11-08	-	-	-	2011-08-30	alive without disease	-	129.676
160	71	never smoked	1	single HPV	absent	intermediate	neg	HPV 16 -ve	neg	HPV 18 -ve	pos	single HPV 52 infection	neg	HPV 58 -ve	pos	pos	yes	no	yes	no	HPV 16 related	no	no	no	yes	HPV 58 related	squamous	unknown / not reported	IIA1	IIA1	no	yes	3	exam	unknown	unknown	no lymph node metastasis	no lymph node metastasis	unknown	RT alone (curative intend)	2001-11-20	2001-12-11	-	-	2002-01-07	-	died with disease	non-disease related	0.9
161	72	never smoked	1	single HPV	absent	intermediate	neg	HPV 16 -ve	neg	HPV 18 -ve	neg	HPV 52 -ve	pos	single HPV 58 infection	pos	pos	yes	no	yes	no	HPV 16 related	no	no	no	yes	HPV 58 related	squamous	unknown / not reported	IIB	IIIB	yes	yes	2	exam	unknown	unknown	no lymph node metastasis	no lymph node metastasis	unknown	RT alone (curative intend)	2001-11-01	2001-12-01	-	-	2010-04-06	2006-05-16	died without disease	non-disease related	53.4538
162	52	never smoked	1	single HPV	absent	high	pos	single HPV 16 infection	neg	HPV 18 -ve	neg	HPV 52 -ve	neg	HPV 58 -ve	neg	neg	yes	no	yes	no	HPV 16 related	yes	no	no	no	HPV 16 related	squamous	unknown / not reported	IB1	IB1	no	no	2	exam	unknown	unknown	lymph node metastasis	unknown	lymph node metastasis	chemoRT	2001-10-30	2001-12-04	2002-06-28	distant metastasis (outside pelvis)	2003-03-15	-	died with disease	disease related (including treatment complication)	6.77
163	61	never smoked	2	multiple HPV	absent	intermediate	neg	HPV 16 -ve	neg	HPV 18 -ve	pos	HPV 52 + co-infection	neg	HPV 58 -ve	pos	pos	yes	no	yes	no	HPV 16 related	no	no	yes	yes	non HPV 16/18/31/58 related	squamous	unknown / not reported	IIB	IIB	yes	no	4	exam	unknown	unknown	no lymph node metastasis	no lymph node metastasis	unknown	chemoRT	2001-10-20	2001-11-06	-	-	-	2012-03-20	alive without disease	-	124.419
165	39	never smoked	5	multiple HPV	absent	high	neg	HPV 16 -ve	neg	HPV 18 -ve	pos	HPV 52 + co-infection	neg	HPV 58 -ve	pos	pos	yes	yes	no	yes	HPV 18 related	no	yes	no	no	HPV 18 related	adeno	moderately differentiated	IB1	IB1	no	no	1	patho	involved	no	no lymph node metastasis	unknown	no lymph node metastasis	surgery alone	2001-09-10	2001-11-02	-	-	-	2006-12-31	alive without disease	-	61.9302
166	66	never smoked	1	single HPV	absent	high	neg	HPV 16 -ve	neg	HPV 18 -ve	neg	HPV 52 -ve	neg	HPV 58 -ve	pos	pos	no	yes	no	yes	HPV 18 related	no	yes	no	no	HPV 18 related	squamous	poorly differentiated	IB1	IB1	no	no	3	exam	unknown	unknown	no lymph node metastasis	no lymph node metastasis	unknown	RT alone (curative intend)	2001-08-31	2001-10-01	-	-	-	2012-02-28	alive without disease	-	124.912
167	42	never smoked	1	single HPV	absent	high	neg	HPV 16 -ve	pos	single HPV 18 infection	neg	HPV 52 -ve	neg	HPV 58 -ve	neg	neg	no	yes	no	yes	HPV 18 related	no	yes	no	no	HPV 18 related	adeno	unknown / not reported	IB1	IB1	no	no	4	imaging (MRI/CT/USG)	unknown	unknown	lymph node metastasis	unknown	lymph node metastasis	chemoRT	2003-08-18	2003-09-22	-	-	-	2011-12-20	alive without disease	-	98.924
168	44	chronic smoker	1	single HPV	absent	high	pos	single HPV 16 infection	neg	HPV 18 -ve	neg	HPV 52 -ve	neg	HPV 58 -ve	neg	neg	yes	no	yes	no	HPV 16 related	yes	no	no	no	HPV 16 related	squamous	moderately differentiated	IIB	IIB	yes	no	4.1	exam	unknown	unknown	no lymph node metastasis	no lymph node metastasis	no lymph node metastasis	chemoRT	2001-08-23	2001-09-18	-	-	-	2012-01-31	alive without disease	-	124.419
169	61	never smoked	1	single HPV	absent	intermediate	neg	HPV 16 -ve	neg	HPV 18 -ve	neg	HPV 52 -ve	pos	single HPV 58 infection	pos	pos	yes	no	yes	no	HPV 16 related	no	no	no	yes	HPV 58 related	adenosquamous	poorly differentiated	IB1	IB1	yes	no	3.5	patho	unknown	unknown	no lymph node metastasis	no lymph node metastasis	no lymph node metastasis	surgery + adjuvant	2001-08-08	2001-08-28	-	-	-	2011-05-03	alive without disease	-	116.14
170	57	never smoked	1	single HPV	absent	intermediate	neg	HPV 16 -ve	neg	HPV 18 -ve	pos	single HPV 52 infection	neg	HPV 58 -ve	pos	pos	yes	no	yes	no	HPV 16 related	no	no	no	yes	HPV 58 related	squamous	moderately differentiated	IIB	IIB	yes	yes	2	exam	unknown	unknown	no lymph node metastasis	no lymph node metastasis	unknown	chemoRT	2001-07-31	2001-09-04	-	-	-	2011-06-21	alive without disease	-	117.52
171	61	never smoked	1	single HPV	absent	high	pos	single HPV 16 infection	neg	HPV 18 -ve	neg	HPV 52 -ve	neg	HPV 58 -ve	neg	neg	yes	no	yes	no	HPV 16 related	yes	no	no	no	HPV 16 related	squamous	poorly differentiated	IB1	IB1	no	no	2	exam	involved	unknown	no lymph node metastasis	unknown	no lymph node metastasis	surgery + adjuvant	2001-07-18	2001-08-08	-	-	-	2012-04-24	alive without disease	-	128.526
172	48	never smoked	1	single HPV	absent	high	neg	HPV 16 -ve	pos	single HPV 18 infection	neg	HPV 52 -ve	neg	HPV 58 -ve	neg	neg	no	yes	no	yes	HPV 18 related	no	yes	no	no	HPV 18 related	squamous	moderately differentiated	IIB	IIB	yes	yes	6	exam	unknown	unknown	no lymph node metastasis	no lymph node metastasis	unknown	chemoRT	2001-07-30	2001-08-28	-	-	-	2011-02-25	alive without disease	-	113.938
173	80	never smoked	1	single HPV	absent	intermediate	neg	HPV 16 -ve	neg	HPV 18 -ve	pos	single HPV 52 infection	neg	HPV 58 -ve	pos	pos	yes	no	yes	no	HPV 16 related	no	no	no	yes	HPV 58 related	squamous	unknown / not reported	IB1	IB1	no	no	1	exam	unknown	unknown	no lymph node metastasis	no lymph node metastasis	unknown	RT alone (curative intend)	2001-07-26	2001-08-23	-	-	2004-10-09	2001-11-13	died without disease	non-disease related	2.69405
175	57	never smoked	1	single HPV	absent	intermediate	neg	HPV 16 -ve	neg	HPV 18 -ve	neg	HPV 52 -ve	pos	single HPV 58 infection	pos	pos	yes	no	yes	no	HPV 16 related	no	no	no	yes	HPV 58 related	squamous	unknown / not reported	IIB	IIB	yes	yes	3	exam	unknown	unknown	no lymph node metastasis	no lymph node metastasis	unknown	RT alone (curative intend)	2001-06-15	2001-07-10	-	-	-	2011-08-30	alive without disease	-	121.659
176	45	unknown	1	single HPV	absent	high	pos	single HPV 16 infection	neg	HPV 18 -ve	neg	HPV 52 -ve	neg	HPV 58 -ve	neg	neg	yes	no	yes	no	HPV 16 related	yes	no	no	no	HPV 16 related	adenosquamous	unknown / not reported	IIA1	IIA1	no	yes	1.5	patho	involved	unknown	no lymph node metastasis	no lymph node metastasis	no lymph node metastasis	surgery + adjuvant	2001-05-17	2001-06-13	-	-	-	2012-01-08	alive without disease	-	126.85
177	78	never smoked	1	single HPV	absent	intermediate	neg	HPV 16 -ve	neg	HPV 18 -ve	pos	single HPV 52 infection	neg	HPV 58 -ve	pos	pos	yes	no	yes	no	HPV 16 related	no	no	no	yes	HPV 58 related	squamous	unknown / not reported	IIIA	IIIA	yes	yes	3	exam	unknown	unknown	no lymph node metastasis	no lymph node metastasis	unknown	RT alone (curative intend)	2001-05-08	2001-06-11	-	-	-	2006-09-12	alive without disease	-	63.0472
178	42	ex-smoker	1	single HPV	absent	high	pos	single HPV 16 infection	neg	HPV 18 -ve	neg	HPV 52 -ve	neg	HPV 58 -ve	neg	neg	yes	no	yes	no	HPV 16 related	yes	no	no	no	HPV 16 related	squamous	unknown / not reported	IIIB	IIIB	yes	yes	5	exam	unknown	unknown	no lymph node metastasis	no lymph node metastasis	unknown	chemoRT	2001-05-10	2001-06-04	2001-12-28	local (para-cervical)	2002-12-10	-	died with disease	disease related (including treatment complication)	6.8
179	63	never smoked	1	single HPV	absent	high	neg	HPV 16 -ve	pos	single HPV 18 infection	neg	HPV 52 -ve	neg	HPV 58 -ve	neg	neg	no	yes	no	yes	HPV 18 related	no	yes	no	no	HPV 18 related	adeno	unknown / not reported	IB1	IB1	no	no	2	exam	unknown	unknown	no lymph node metastasis	no lymph node metastasis	unknown	RT alone (curative intend)	2001-04-20	2001-06-04	-	-	2011-01-27	2010-03-09	died without disease	non-disease related	105.133
180	61	never smoked	1	single HPV	absent	intermediate	neg	HPV 16 -ve	neg	HPV 18 -ve	neg	HPV 52 -ve	neg	HPV 58 -ve	neg	pos	yes	no	yes	no	HPV 16 related	no	no	yes	no	HPV 31 related	squamous	unknown / not reported	IB1	IB1	no	no	2.5	exam	involved	unknown	no lymph node metastasis	no lymph node metastasis	lymph node metastasis	RT alone (curative intend)	2001-04-02	2001-05-20	-	-	-	2011-08-23	alive without disease	-	123.105
182	44	never smoked	1	single HPV	absent	high	pos	single HPV 16 infection	neg	HPV 18 -ve	neg	HPV 52 -ve	neg	HPV 58 -ve	neg	neg	yes	no	yes	no	HPV 16 related	yes	no	no	no	HPV 16 related	adeno	well differentiated	IB1	IB1	no	no	1.6	patho	involved	unknown	no lymph node metastasis	no lymph node metastasis	no lymph node metastasis	surgery alone	2002-05-16	2002-07-03	-	-	-	2008-11-26	alive without disease	-	76.8131
183	36	never smoked	1	single HPV	absent	high	pos	single HPV 16 infection	neg	HPV 18 -ve	neg	HPV 52 -ve	neg	HPV 58 -ve	neg	neg	yes	no	yes	no	HPV 16 related	yes	no	no	no	HPV 16 related	squamous	unknown / not reported	IB1	IB1	no	no	3	exam	involved	yes	lymph node metastasis	lymph node metastasis	lymph node metastasis	RT alone (curative intend)	2001-02-28	2001-05-16	2004-12-30	distant metastasis (outside pelvis)	-	2011-11-29	alive without disease	-	126.456
184	71	never smoked	1	single HPV	absent	intermediate	neg	HPV 16 -ve	neg	HPV 18 -ve	pos	single HPV 52 infection	neg	HPV 58 -ve	pos	pos	yes	no	yes	no	HPV 16 related	no	no	no	yes	HPV 58 related	squamous	unknown / not reported	IB1	IB1	no	no	2.5	patho	involved	no	no lymph node metastasis	no lymph node metastasis	no lymph node metastasis	surgery alone	2001-04-18	2001-05-14	2001-06-08	-	-	2003-06-10	alive without disease	-	24.8706
185	54	unknown	1	single HPV	absent	high	pos	single HPV 16 infection	neg	HPV 18 -ve	neg	HPV 52 -ve	neg	HPV 58 -ve	neg	neg	yes	no	yes	no	HPV 16 related	yes	no	no	no	HPV 16 related	squamous	moderately differentiated	IB1	IB1	no	no	3	exam	involved	no	no lymph node metastasis	no lymph node metastasis	no lymph node metastasis	surgery alone	2002-05-18	2002-06-25	-	-	-	2009-05-05	alive without disease	-	82.3326
186	42	unknown	1	single HPV	absent	high	neg	HPV 16 -ve	pos	single HPV 18 infection	neg	HPV 52 -ve	neg	HPV 58 -ve	neg	neg	no	yes	no	yes	HPV 18 related	no	yes	no	no	HPV 18 related	squamous	unknown / not reported	IB1	IB1	no	no	2	patho	involved	no	no lymph node metastasis	no lymph node metastasis	no lymph node metastasis	surgery alone	2001-08-11	2001-09-17	-	-	-	2006-12-31	alive without disease	-	63.4415
187	53	unknown	1	single HPV	absent	high	neg	HPV 16 -ve	pos	single HPV 18 infection	neg	HPV 52 -ve	neg	HPV 58 -ve	neg	neg	no	yes	no	yes	HPV 18 related	no	yes	no	no	HPV 18 related	adeno	moderately differentiated	IB1	IB1	no	no	0.4	patho	involved	unknown	no lymph node metastasis	no lymph node metastasis	no lymph node metastasis	surgery alone	2001-03-02	2001-04-04	-	-	-	2006-09-12	alive without disease	-	65.2813
188	44	never smoked	1	single HPV	absent	high	pos	single HPV 16 infection	neg	HPV 18 -ve	neg	HPV 52 -ve	neg	HPV 58 -ve	neg	neg	yes	no	yes	no	HPV 16 related	yes	no	no	no	HPV 16 related	adeno	unknown / not reported	IIB	IIB	yes	no	6	imaging (MRI/CT/USG)	involved	unknown	no lymph node metastasis	no lymph node metastasis	no lymph node metastasis	chemoRT	2001-04-03	2001-05-21	2002-03-26	-	-	2012-04-24	alive without disease	-	131.121
189	77	never smoked	1	single HPV	absent	intermediate	neg	HPV 16 -ve	neg	HPV 18 -ve	neg	HPV 52 -ve	pos	single HPV 58 infection	pos	pos	yes	no	yes	no	HPV 16 related	no	no	no	yes	HPV 58 related	squamous	unknown / not reported	IIB	IIB	yes	yes	3	exam	unknown	unknown	no lymph node metastasis	no lymph node metastasis	unknown	RT alone (curative intend)	2001-03-22	2001-04-23	-	-	2007-09-26	-	died without disease	non-disease related	77
190	34	never smoked	1	single HPV	absent	high	pos	single HPV 16 infection	neg	HPV 18 -ve	neg	HPV 52 -ve	neg	HPV 58 -ve	neg	neg	yes	no	yes	no	HPV 16 related	yes	no	no	no	HPV 16 related	adeno	moderately differentiated	IB1	IB1	no	no	4	patho	involved	unknown	no lymph node metastasis	no lymph node metastasis	no lymph node metastasis	surgery + adjuvant	2001-02-27	2001-03-28	-	-	-	2011-07-26	alive without disease	-	123.926
191	35	unknown	1	single HPV	absent	intermediate	neg	HPV 16 -ve	neg	HPV 18 -ve	neg	HPV 52 -ve	neg	HPV 58 -ve	neg	pos	yes	no	yes	no	HPV 16 related	no	no	yes	no	HPV 31 related	squamous	poorly differentiated	IB1	IB1	no	no	2	patho	involved	unknown	no lymph node metastasis	no lymph node metastasis	no lymph node metastasis	surgery alone	2001-03-03	2001-03-28	-	-	-	2006-09-12	alive without disease	-	65.5113
192	43	never smoked	1	single HPV	absent	high	pos	single HPV 16 infection	neg	HPV 18 -ve	neg	HPV 52 -ve	neg	HPV 58 -ve	neg	neg	yes	no	yes	no	HPV 16 related	yes	no	no	no	HPV 16 related	squamous	moderately differentiated	IB1	IB1	no	no	2	patho	involved	unknown	no lymph node metastasis	no lymph node metastasis	no lymph node metastasis	surgery alone	2001-11-19	2001-12-19	-	-	-	2010-12-14	alive without disease	-	107.828
193	48	unknown	2	multiple HPV	absent	high	pos	HPV 16 + co-infection	neg	HPV 18 -ve	neg	HPV 52 -ve	pos	HPV 58 + co-infection	pos	pos	yes	no	yes	no	HPV 16 related	yes	no	no	no	HPV 16 related	adeno	poorly differentiated	IB1	IB1	no	no	3	patho	unknown	unknown	lymph node metastasis	no lymph node metastasis	lymph node metastasis	RT alone (curative intend)	1999-02-05	1999-03-15	1999-07-06	distant metastasis (outside pelvis)	2001-12-12	-	died with disease	disease related (including treatment complication)	3.71
194	39	unknown	1	single HPV	absent	high	neg	HPV 16 -ve	pos	single HPV 18 infection	neg	HPV 52 -ve	neg	HPV 58 -ve	neg	neg	no	yes	no	yes	HPV 18 related	no	yes	no	no	HPV 18 related	adeno	moderately differentiated	IB1	IB1	no	no	1.7	imaging (MRI/CT/USG)	involved	no	no lymph node metastasis	no lymph node metastasis	no lymph node metastasis	surgery alone	2001-09-10	2001-11-02	-	-	-	2006-12-31	alive without disease	-	61.9302
195	74	never smoked	1	single HPV	absent	high	pos	single HPV 16 infection	neg	HPV 18 -ve	neg	HPV 52 -ve	neg	HPV 58 -ve	neg	neg	yes	no	yes	no	HPV 16 related	yes	no	no	no	HPV 16 related	squamous	unknown / not reported	IIB	IIB	no	yes	3.8	exam	involved	unknown	no lymph node metastasis	no lymph node metastasis	unknown	RT alone (curative intend)	2001-07-14	2001-08-01	-	-	2011-10-29	-	died without disease	non-disease related	121
196	51	unknown	1	single HPV	absent	high	pos	single HPV 16 infection	neg	HPV 18 -ve	neg	HPV 52 -ve	neg	HPV 58 -ve	neg	neg	yes	no	yes	no	HPV 16 related	yes	no	no	no	HPV 16 related	squamous	moderately differentiated	IIA1	IIA1	no	yes	4	exam	involved	yes	no lymph node metastasis	no lymph node metastasis	no lymph node metastasis	surgery alone	1998-12-24	1999-02-10	-	-	-	2004-02-24	alive without disease	-	60.4517
197	71	never smoked	1	single HPV	absent	intermediate	neg	HPV 16 -ve	neg	HPV 18 -ve	neg	HPV 52 -ve	pos	single HPV 58 infection	pos	pos	yes	no	yes	no	HPV 16 related	no	no	no	yes	HPV 58 related	squamous	unknown / not reported	IIB	IIA1	yes	yes	3	exam	unknown	unknown	no lymph node metastasis	no lymph node metastasis	unknown	RT alone (curative intend)	2000-03-24	2000-04-07	2009-07-06	distant metastasis (outside pelvis)	2010-02-17	-	died with disease	non-disease related	110.95
198	76	never smoked	1	single HPV	absent	high	pos	single HPV 16 infection	neg	HPV 18 -ve	neg	HPV 52 -ve	neg	HPV 58 -ve	neg	neg	yes	no	yes	no	HPV 16 related	yes	no	no	no	HPV 16 related	squamous	unknown / not reported	IIA1	IIA1	no	yes	2	exam	unknown	yes	no lymph node metastasis	no lymph node metastasis	unknown	RT alone (curative intend)	2001-01-12	2001-02-16	2002-09-03	distant metastasis (outside pelvis)	2002-10-01	-	died with disease	disease related (including treatment complication)	18.53
199	47	never smoked	1	single HPV	absent	high	neg	HPV 16 -ve	pos	single HPV 18 infection	neg	HPV 52 -ve	neg	HPV 58 -ve	neg	neg	no	yes	no	yes	HPV 18 related	no	yes	no	no	HPV 18 related	adeno	moderately differentiated	IB1	IB1	no	no	1	patho	involved	unknown	no lymph node metastasis	no lymph node metastasis	no lymph node metastasis	surgery alone	2001-05-02	2001-06-07	-	-	2004-03-10	-	died without disease	non-disease related	33
200	47	never smoked	1	single HPV	absent	high	pos	single HPV 16 infection	neg	HPV 18 -ve	neg	HPV 52 -ve	neg	HPV 58 -ve	neg	neg	yes	no	yes	no	HPV 16 related	yes	no	no	no	HPV 16 related	adenosquamous	unknown / not reported	IIB	IIB	yes	yes	3	exam	unknown	yes	no lymph node metastasis	no lymph node metastasis	unknown	chemo alone	2000-11-06	2001-01-16	2005-07-12	local (para-cervical)	2007-05-22	-	died without disease	disease related (including treatment complication)	53.82
201	66	never smoked	1	single HPV	absent	high	pos	single HPV 16 infection	neg	HPV 18 -ve	neg	HPV 52 -ve	neg	HPV 58 -ve	neg	neg	yes	no	yes	no	HPV 16 related	yes	no	no	no	HPV 16 related	adeno	poorly differentiated	IB2	IB1	yes	yes	5	exam	involved	yes	no lymph node metastasis	no lymph node metastasis	no lymph node metastasis	surgery + adjuvant	2000-06-22	2000-08-04	2003-07-15	distant metastasis (outside pelvis)	2003-11-16	-	died with disease	disease related (including treatment complication)	35.32
202	53	never smoked	1	single HPV	absent	high	pos	single HPV 16 infection	neg	HPV 18 -ve	neg	HPV 52 -ve	neg	HPV 58 -ve	neg	neg	yes	no	yes	no	HPV 16 related	yes	no	no	no	HPV 16 related	adeno	well differentiated	IB1	IB1	no	no	1.5	patho	involved	unknown	no lymph node metastasis	no lymph node metastasis	no lymph node metastasis	surgery alone	2000-07-16	2000-08-17	-	-	-	2011-07-12	alive without disease	-	130.793
203	53	never smoked	1	single HPV	absent	high	pos	single HPV 16 infection	neg	HPV 18 -ve	neg	HPV 52 -ve	neg	HPV 58 -ve	neg	neg	yes	no	yes	no	HPV 16 related	yes	no	no	no	HPV 16 related	adeno	unknown / not reported	IB1	IB1	no	no	3	patho	involved	yes	lymph node metastasis	unknown	lymph node metastasis	surgery + adjuvant	2000-12-22	2001-01-17	-	-	-	2011-07-26	alive without disease	-	126.226
204	75	never smoked	1	single HPV	absent	high	pos	single HPV 16 infection	neg	HPV 18 -ve	neg	HPV 52 -ve	neg	HPV 58 -ve	neg	neg	yes	no	yes	no	HPV 16 related	yes	no	no	no	HPV 16 related	squamous	unknown / not reported	IB2	IB2	no	no	4	exam	unknown	unknown	no lymph node metastasis	no lymph node metastasis	unknown	RT alone (curative intend)	2000-05-10	2000-06-05	-	-	-	2005-07-31	alive without disease	-	61.8316
205	56	never smoked	1	single HPV	absent	high	neg	HPV 16 -ve	pos	single HPV 18 infection	neg	HPV 52 -ve	neg	HPV 58 -ve	neg	neg	no	yes	no	yes	HPV 18 related	no	yes	no	no	HPV 18 related	squamous	poorly differentiated	IB1	IB1	no	no	3.5	patho	involved	unknown	no lymph node metastasis	no lymph node metastasis	no lymph node metastasis	surgery alone	1999-01-09	1999-01-27	-	-	-	2012-03-08	alive without disease	-	157.339
206	39	never smoked	2	multiple HPV	>1 high risk HPV genotype	high	pos	HPV 16 + co-infection	pos	HPV 18 + co-infection	neg	HPV 52 -ve	neg	HPV 58 -ve	neg	neg	yes	yes	no	yes	HPV 18 related	no	yes	no	no	HPV 18 related	squamous	poorly differentiated	IIA2	IIA2	no	yes	7.5	exam	unknown	unknown	lymph node metastasis	lymph node metastasis	lymph node metastasis	chemoRT	2000-11-29	2001-01-09	2001-03-15	distant metastasis (outside pelvis)	2001-12-24	-	died with disease	disease related (including treatment complication)	2.14
207	63	never smoked	1	single HPV	absent	intermediate	neg	HPV 16 -ve	neg	HPV 18 -ve	neg	HPV 52 -ve	neg	HPV 58 -ve	neg	neg	yes	no	yes	no	HPV 16 related	no	no	yes	no	HPV 31 related	squamous	poorly differentiated	IIIA	IIIA	yes	yes	5	imaging (MRI/CT/USG)	unknown	unknown	no lymph node metastasis	no lymph node metastasis	unknown	RT alone (curative intend)	2000-11-20	2000-12-27	-	-	2005-02-08	-	died without disease	non-disease related	49
208	66	never smoked	1	single HPV	absent	high	pos	single HPV 16 infection	neg	HPV 18 -ve	neg	HPV 52 -ve	neg	HPV 58 -ve	neg	neg	yes	no	yes	no	HPV 16 related	yes	no	no	no	HPV 16 related	squamous	moderately differentiated	IIB	IIB	yes	yes	3	exam	unknown	unknown	no lymph node metastasis	no lymph node metastasis	unknown	chemoRT	2000-11-15	2000-12-19	-	-	-	2011-10-04	alive without disease	-	129.478
209	76	ex-smoker	1	single HPV	absent	high	neg	HPV 16 -ve	pos	single HPV 18 infection	neg	HPV 52 -ve	neg	HPV 58 -ve	neg	neg	no	yes	no	yes	HPV 18 related	no	yes	no	no	HPV 18 related	adeno	unknown / not reported	IIA1	IIA1	no	yes	3	exam	unknown	unknown	no lymph node metastasis	no lymph node metastasis	unknown	RT alone (curative intend)	2000-11-13	2000-11-27	2007-05-23	distant metastasis (outside pelvis)	2007-07-10	-	died with disease	disease related (including treatment complication)	77.8
210	73	never smoked	3	multiple HPV	absent	high	pos	HPV 16 + co-infection	pos	HPV 18 + co-infection	pos	HPV 52 + co-infection	neg	HPV 58 -ve	pos	pos	yes	yes	no	yes	HPV 18 related	no	yes	no	no	HPV 18 related	squamous	unknown / not reported	IIB	IIB	yes	yes	3	exam	unknown	no	lymph node metastasis	lymph node metastasis	unknown	RT alone (curative intend)	2000-11-03	2000-12-04	-	-	2007-03-02	-	died without disease	non-disease related	75
211	42	never smoked	1	single HPV	absent	high	pos	single HPV 16 infection	neg	HPV 18 -ve	neg	HPV 52 -ve	neg	HPV 58 -ve	neg	neg	yes	no	yes	no	HPV 16 related	yes	no	no	no	HPV 16 related	squamous	moderately differentiated	IB1	IB1	no	no	3	imaging (MRI/CT/USG)	involved	unknown	no lymph node metastasis	no lymph node metastasis	no lymph node metastasis	surgery + adjuvant	2000-10-20	2000-11-08	-	-	-	2011-08-30	alive without disease	-	129.676
212	51	never smoked	1	single HPV	absent	high	pos	single HPV 16 infection	neg	HPV 18 -ve	neg	HPV 52 -ve	neg	HPV 58 -ve	neg	neg	yes	no	yes	no	HPV 16 related	yes	no	no	no	HPV 16 related	squamous	unknown / not reported	IIIB	IIIB	yes	yes	6.7	imaging (MRI/CT/USG)	unknown	unknown	lymph node metastasis	unknown	lymph node metastasis	RT alone (curative intend)	2000-10-14	2000-11-06	-	-	2001-10-18	-	died with disease	disease related (including treatment complication)	-
213	48	unknown	5	multiple HPV	absent	high	neg	HPV 16 -ve	pos	HPV 18 + co-infection	pos	HPV 52 + co-infection	pos	HPV 58 + co-infection	pos	pos	yes	yes	no	yes	HPV 18 related	no	yes	no	no	HPV 18 related	squamous	unknown / not reported	IA1	IA1	no	no	1	patho	involved	no	no lymph node metastasis	no lymph node metastasis	no lymph node metastasis	surgery alone	2000-10-16	2000-11-21	-	-	-	2007-09-18	alive without disease	-	81.8727
214	49	unknown	1	single HPV	absent	high	neg	HPV 16 -ve	neg	HPV 18 -ve	neg	HPV 52 -ve	neg	HPV 58 -ve	neg	neg	no	yes	no	yes	HPV 18 related	no	yes	no	no	HPV 18 related	squamous	moderately differentiated	IB1	IB1	no	no	0.7	patho	involved	no	no lymph node metastasis	unknown	no lymph node metastasis	surgery alone	2000-06-13	2000-07-05	-	-	-	2005-11-29	alive without disease	-	64.8214
215	67	never smoked	1	single HPV	absent	high	pos	single HPV 16 infection	neg	HPV 18 -ve	neg	HPV 52 -ve	neg	HPV 58 -ve	neg	neg	yes	no	yes	no	HPV 16 related	yes	no	no	no	HPV 16 related	squamous	unknown / not reported	IIB	IIB	yes	yes	3	exam	uninvolved	unknown	no lymph node metastasis	no lymph node metastasis	no lymph node metastasis	chemoRT	2000-09-16	2000-10-10	-	-	-	2011-12-13	alive without disease	-	134.078
216	62	never smoked	1	single HPV	absent	high	pos	single HPV 16 infection	neg	HPV 18 -ve	neg	HPV 52 -ve	neg	HPV 58 -ve	neg	neg	yes	no	yes	no	HPV 16 related	yes	no	no	no	HPV 16 related	squamous	unknown / not reported	IIA1	IIA1	no	yes	2	exam	unknown	unknown	no lymph node metastasis	no lymph node metastasis	unknown	RT alone (curative intend)	2000-09-15	2000-12-02	-	-	-	2011-04-26	alive without disease	-	124.747
217	82	unknown	1	single HPV	absent	high	pos	single HPV 16 infection	neg	HPV 18 -ve	neg	HPV 52 -ve	neg	HPV 58 -ve	neg	neg	yes	no	yes	no	HPV 16 related	yes	no	no	no	HPV 16 related	adeno	unknown / not reported	IB2	IB1	no	no	4	exam	unknown	unknown	no lymph node metastasis	no lymph node metastasis	unknown	RT alone (curative intend)	2000-01-11	2000-02-17	2000-09-22	distant metastasis (outside pelvis)	2000-11-25	-	died with disease	disease related (including treatment complication)	7.16
218	48	never smoked	1	single HPV	absent	high	neg	HPV 16 -ve	pos	single HPV 18 infection	neg	HPV 52 -ve	neg	HPV 58 -ve	neg	neg	no	yes	no	yes	HPV 18 related	no	yes	no	no	HPV 18 related	squamous	moderately differentiated	IIIB	IIIB	yes	yes	6.2	imaging (MRI/CT/USG)	unknown	unknown	lymph node metastasis	lymph node metastasis	no lymph node metastasis	chemoRT	2000-07-21	2000-08-29	2001-03-14	distant metastasis (outside pelvis)	2001-06-09	-	died with disease	disease related (including treatment complication)	6.47
219	62	never smoked	2	multiple HPV	absent	intermediate	neg	HPV 16 -ve	neg	HPV 18 -ve	pos	HPV 52 + co-infection	neg	HPV 58 -ve	neg	neg	yes	no	yes	no	HPV 16 related	no	no	no	yes	HPV 58 related	squamous	unknown / not reported	IB2	IB1	no	no	4	exam	involved	unknown	no lymph node metastasis	no lymph node metastasis	unknown	chemoRT	2000-06-09	2000-07-01	-	-	-	2008-10-21	alive without disease	-	99.6797
220	41	unknown	2	multiple HPV	>1 high risk HPV genotype	high	pos	HPV 16 + co-infection	pos	HPV 18 + co-infection	neg	HPV 52 -ve	neg	HPV 58 -ve	neg	neg	yes	yes	no	yes	HPV 18 related	no	yes	no	no	HPV 18 related	squamous	moderately differentiated	IB1	IB1	no	no	1	patho	involved	unknown	no lymph node metastasis	no lymph node metastasis	no lymph node metastasis	surgery alone	2000-08-10	2000-10-05	-	-	-	2005-11-29	alive without disease	-	61.7988
222	69	never smoked	1	single HPV	absent	high	neg	HPV 16 -ve	pos	single HPV 18 infection	neg	HPV 52 -ve	neg	HPV 58 -ve	neg	neg	no	yes	no	yes	HPV 18 related	no	yes	no	no	HPV 18 related	squamous	moderately differentiated	IIA1	IIA1	no	yes	2	exam	unknown	unknown	no lymph node metastasis	no lymph node metastasis	unknown	RT alone (curative intend)	2000-07-22	2000-08-07	-	-	-	2012-01-03	alive without disease	-	136.871
223	53	unknown	1	single HPV	absent	high	pos	single HPV 16 infection	neg	HPV 18 -ve	neg	HPV 52 -ve	neg	HPV 58 -ve	neg	neg	yes	no	yes	no	HPV 16 related	yes	no	no	no	HPV 16 related	adeno	moderately differentiated	IB1	IB1	no	no	1.5	patho	involved	unknown	no lymph node metastasis	no lymph node metastasis	no lymph node metastasis	surgery alone	2000-07-16	2000-08-17	2003-10-31	local (para-cervical)	-	2011-07-12	alive without disease	-	130.793
224	79	never smoked	1	single HPV	absent	intermediate	neg	HPV 16 -ve	neg	HPV 18 -ve	pos	single HPV 52 infection	neg	HPV 58 -ve	pos	pos	yes	no	yes	no	HPV 16 related	no	no	no	yes	HPV 58 related	squamous	unknown / not reported	IIB	IIB	yes	no	3	exam	unknown	unknown	no lymph node metastasis	no lymph node metastasis	unknown	RT alone (curative intend)	2000-07-11	2000-08-05	-	-	2006-12-10	-	died without disease	non-disease related	76
225	45	never smoked	1	single HPV	absent	high	neg	HPV 16 -ve	pos	single HPV 18 infection	neg	HPV 52 -ve	neg	HPV 58 -ve	neg	neg	no	yes	no	yes	HPV 18 related	no	yes	no	no	HPV 18 related	adeno	moderately differentiated	IB2	IB2	no	no	5	exam	unknown	unknown	lymph node metastasis	lymph node metastasis	lymph node metastasis	chemoRT	2000-07-10	2000-08-21	2001-01-23	distant metastasis (outside pelvis)	2001-12-25	-	died with disease	disease related (including treatment complication)	5.09
226	66	never smoked	1	single HPV	absent	high	neg	HPV 16 -ve	pos	single HPV 18 infection	neg	HPV 52 -ve	neg	HPV 58 -ve	neg	neg	no	yes	no	yes	HPV 18 related	no	yes	no	no	HPV 18 related	adeno	poorly differentiated	IIB	IB1	yes	no	5	patho	involved	yes	no lymph node metastasis	no lymph node metastasis	no lymph node metastasis	chemoRT	2000-06-22	2000-09-11	2003-07-15	distant metastasis (outside pelvis)	2003-11-15	-	died with disease	disease related (including treatment complication)	34.07
227	54	never smoked	1	single HPV	absent	high	neg	HPV 16 -ve	neg	HPV 18 -ve	neg	HPV 52 -ve	neg	HPV 58 -ve	neg	neg	no	yes	no	yes	HPV 18 related	no	yes	no	no	HPV 18 related	squamous	moderately differentiated	IIB	IIB	yes	yes	3	exam	unknown	unknown	lymph node metastasis	lymph node metastasis	lymph node metastasis	RT alone (curative intend)	2000-06-02	2000-07-09	2000-11-10	distant metastasis (outside pelvis)	2001-08-09	-	died with disease	disease related (including treatment complication)	4.07
228	50	unknown	1	single HPV	absent	high	neg	HPV 16 -ve	pos	single HPV 18 infection	neg	HPV 52 -ve	neg	HPV 58 -ve	neg	neg	no	yes	no	yes	HPV 18 related	no	yes	no	no	HPV 18 related	squamous	poorly differentiated	IB1	IB1	no	no	1.2	patho	involved	unknown	no lymph node metastasis	no lymph node metastasis	no lymph node metastasis	surgery alone	2000-04-26	2000-05-24	-	-	-	2005-07-12	alive without disease	-	61.6016
229	31	never smoked	1	single HPV	absent	high	pos	single HPV 16 infection	neg	HPV 18 -ve	neg	HPV 52 -ve	neg	HPV 58 -ve	neg	neg	yes	no	yes	no	HPV 16 related	yes	no	no	no	HPV 16 related	squamous	unknown / not reported	IIB	IIB	yes	yes	3	exam	unknown	unknown	no lymph node metastasis	no lymph node metastasis	unknown	chemoRT	2000-05-22	2000-06-26	-	-	-	2012-05-07	alive without disease	-	142.357
230	70	never smoked	1	single HPV	absent	high	pos	single HPV 16 infection	neg	HPV 18 -ve	neg	HPV 52 -ve	neg	HPV 58 -ve	neg	neg	yes	no	yes	no	HPV 16 related	yes	no	no	no	HPV 16 related	squamous	unknown / not reported	IIB	IB1	yes	no	2	exam	involved	unknown	no lymph node metastasis	no lymph node metastasis	unknown	RT alone (curative intend)	2000-05-08	2000-05-15	-	-	-	2011-05-31	alive without disease	-	132.501
231	64	never smoked	2	multiple HPV	absent	high	pos	HPV 16 + co-infection	neg	HPV 18 -ve	pos	HPV 52 + co-infection	neg	HPV 58 -ve	pos	pos	yes	no	yes	no	HPV 16 related	yes	no	no	no	HPV 16 related	squamous	moderately differentiated	IIIB	IIIB	yes	yes	4	exam	unknown	unknown	no lymph node metastasis	no lymph node metastasis	unknown	RT alone (curative intend)	2000-05-04	2000-05-31	2001-01-09	regional (up to pelvic side wall)	2001-01-29	-	died with disease	disease related (including treatment complication)	7.33
232	52	unknown	2	multiple HPV	>1 high risk HPV genotype	high	pos	HPV 16 + co-infection	pos	HPV 18 + co-infection	neg	HPV 52 -ve	neg	HPV 58 -ve	neg	neg	yes	yes	no	yes	HPV 18 related	no	yes	no	no	HPV 18 related	adenosquamous	poorly differentiated	IB1	IB1	no	no	2.8	patho	involved	unknown	no lymph node metastasis	no lymph node metastasis	no lymph node metastasis	surgery alone	2000-04-19	2000-04-26	-	-	-	2012-02-27	alive without disease	-	142.062
233	63	chronic smoker	1	single HPV	absent	high	pos	single HPV 16 infection	neg	HPV 18 -ve	neg	HPV 52 -ve	neg	HPV 58 -ve	neg	neg	yes	no	yes	no	HPV 16 related	yes	no	no	no	HPV 16 related	squamous	unknown / not reported	IIB	IIB	no	yes	3.8	imaging (MRI/CT/USG)	unknown	unknown	no lymph node metastasis	no lymph node metastasis	unknown	chemoRT	2000-10-12	2000-11-20	-	-	2012-05-01	-	died without disease	non-disease related	139
234	52	unknown	3	multiple HPV	>1 high risk HPV genotype	high	pos	HPV 16 + co-infection	pos	HPV 18 + co-infection	pos	HPV 52 + co-infection	neg	HPV 58 -ve	pos	pos	yes	yes	no	yes	HPV 18 related	no	yes	no	no	HPV 18 related	squamous	unknown / not reported	IB1	IB1	no	no	0.1	patho	uninvolved	unknown	no lymph node metastasis	no lymph node metastasis	no lymph node metastasis	surgery alone	2000-03-14	2000-05-03	-	-	-	2005-10-18	alive without disease	-	65.5113
235	44	unknown	1	single HPV	absent	high	neg	HPV 16 -ve	pos	single HPV 18 infection	neg	HPV 52 -ve	neg	HPV 58 -ve	neg	neg	no	yes	no	yes	HPV 18 related	no	yes	no	no	HPV 18 related	squamous	unknown / not reported	IIA1	IIA1	no	yes	3	exam	unknown	unknown	no lymph node metastasis	no lymph node metastasis	unknown	RT alone (curative intend)	2000-11-03	2000-12-02	2010-06-08	distant metastasis (outside pelvis)	-	2012-05-08	alive with disease	-	114.17
236	41	never smoked	1	single HPV	absent	high	pos	single HPV 16 infection	neg	HPV 18 -ve	neg	HPV 52 -ve	neg	HPV 58 -ve	neg	neg	yes	no	yes	no	HPV 16 related	yes	no	no	no	HPV 16 related	squamous	poorly differentiated	IIIB	IIB	yes	yes	4	exam	unknown	unknown	lymph node metastasis	lymph node metastasis	lymph node metastasis	chemoRT	1999-09-07	1999-10-27	-	-	2000-09-06	-	died with disease	disease related (including treatment complication)	-
238	64	never smoked	1	single HPV	absent	high	pos	single HPV 16 infection	neg	HPV 18 -ve	neg	HPV 52 -ve	neg	HPV 58 -ve	neg	neg	yes	no	yes	no	HPV 16 related	yes	no	no	no	HPV 16 related	squamous	unknown / not reported	IIA2	IIA2	no	yes	2	exam	unknown	unknown	no lymph node metastasis	no lymph node metastasis	unknown	RT alone (curative intend)	2000-02-29	2000-04-18	-	-	-	2012-03-27	alive without disease	-	143.277
239	67	never smoked	1	single HPV	absent	high	pos	single HPV 16 infection	neg	HPV 18 -ve	neg	HPV 52 -ve	neg	HPV 58 -ve	neg	neg	yes	no	yes	no	HPV 16 related	yes	no	no	no	HPV 16 related	squamous	moderately differentiated	IIIA	IIIA	yes	yes	3	exam	unknown	unknown	no lymph node metastasis	no lymph node metastasis	unknown	chemoRT	2000-05-26	2000-06-26	-	-	-	2011-11-08	alive without disease	-	136.411
240	79	never smoked	1	single HPV	absent	intermediate	neg	HPV 16 -ve	neg	HPV 18 -ve	neg	HPV 52 -ve	neg	HPV 58 -ve	neg	pos	yes	no	yes	no	HPV 16 related	no	no	yes	no	HPV 31 related	squamous	unknown / not reported	IB1	IIB	no	no	2	exam	involved	unknown	no lymph node metastasis	no lymph node metastasis	unknown	RT alone (curative intend)	2000-02-01	2000-03-01	-	-	2009-09-11	-	died without disease	non-disease related	114
241	72	never smoked	3	multiple HPV	>1 high risk HPV genotype	high	pos	HPV 16 + co-infection	pos	HPV 18 + co-infection	neg	HPV 52 -ve	neg	HPV 58 -ve	neg	neg	yes	yes	no	yes	HPV 18 related	no	yes	no	no	HPV 18 related	squamous	unknown / not reported	IB2	IB2	no	no	5	exam	involved	unknown	no lymph node metastasis	no lymph node metastasis	unknown	RT alone (curative intend)	2000-01-28	2000-02-20	-	-	-	2008-04-29	alive without disease	-	98.2669
242	66	never smoked	1	single HPV	absent	intermediate	neg	HPV 16 -ve	neg	HPV 18 -ve	pos	single HPV 52 infection	neg	HPV 58 -ve	pos	pos	yes	no	yes	no	HPV 16 related	no	no	no	yes	HPV 58 related	squamous	unknown / not reported	IIB	IIA1	yes	yes	3	exam	unknown	unknown	no lymph node metastasis	no lymph node metastasis	unknown	RT alone (curative intend)	2000-10-25	2000-11-23	-	-	-	2011-10-18	alive without disease	-	130.793
243	44	unknown	1	single HPV	absent	intermediate	neg	HPV 16 -ve	neg	HPV 18 -ve	neg	HPV 52 -ve	neg	HPV 58 -ve	neg	pos	yes	no	yes	no	HPV 16 related	no	no	yes	no	HPV 31 related	squamous	unknown / not reported	IB1	IB1	no	no	2.5	patho	unknown	unknown	no lymph node metastasis	no lymph node metastasis	no lymph node metastasis	surgery alone	2001-11-27	2002-01-07	-	-	-	2007-02-13	alive without disease	-	61.2074
244	40	unknown	2	multiple HPV	absent	high	neg	HPV 16 -ve	pos	HPV 18 + co-infection	pos	HPV 52 + co-infection	neg	HPV 58 -ve	pos	pos	yes	yes	no	yes	HPV 18 related	no	yes	no	no	HPV 18 related	squamous	moderately differentiated	IB1	IB1	no	no	1.2	exam	involved	unknown	no lymph node metastasis	no lymph node metastasis	no lymph node metastasis	surgery alone	1999-12-21	2000-01-05	-	-	-	2010-07-23	alive without disease	-	126.554
245	42	never smoked	1	single HPV	absent	high	pos	single HPV 16 infection	neg	HPV 18 -ve	neg	HPV 52 -ve	neg	HPV 58 -ve	neg	neg	yes	no	yes	no	HPV 16 related	yes	no	no	no	HPV 16 related	squamous	unknown / not reported	IIA2	IIA2	no	yes	5	exam	unknown	unknown	no lymph node metastasis	no lymph node metastasis	unknown	RT alone (curative intend)	1999-11-26	1999-12-20	-	-	-	2010-06-08	alive without disease	-	125.602
246	39	chronic smoker	1	single HPV	absent	high	pos	single HPV 16 infection	neg	HPV 18 -ve	neg	HPV 52 -ve	neg	HPV 58 -ve	neg	neg	yes	no	yes	no	HPV 16 related	yes	no	no	no	HPV 16 related	squamous	moderately differentiated	IB2	IB1	no	no	5	exam	unknown	yes	lymph node metastasis	no lymph node metastasis	lymph node metastasis	surgery alone	1999-11-19	1999-12-01	2000-06-10	distant metastasis (outside pelvis)	2000-09-01	-	died with disease	disease related (including treatment complication)	6.31
247	87	never smoked	1	single HPV	absent	high	pos	single HPV 16 infection	neg	HPV 18 -ve	neg	HPV 52 -ve	neg	HPV 58 -ve	neg	neg	yes	no	yes	no	HPV 16 related	yes	no	no	no	HPV 16 related	squamous	unknown / not reported	IB1	IB1	no	no	1	exam	involved	unknown	no lymph node metastasis	no lymph node metastasis	unknown	RT alone (curative intend)	1999-10-22	1999-11-18	-	-	2006-08-07	-	died without disease	non-disease related	81
248	43	never smoked	2	multiple HPV	>1 high risk HPV genotype	high	pos	HPV 16 + co-infection	pos	HPV 18 + co-infection	neg	HPV 52 -ve	neg	HPV 58 -ve	neg	neg	yes	yes	no	yes	HPV 18 related	no	yes	no	no	HPV 18 related	adenosquamous	poorly differentiated	IB1	IB1	no	no	3.5	exam	involved	unknown	lymph node metastasis	no lymph node metastasis	lymph node metastasis	surgery + adjuvant	1999-08-31	1999-09-15	-	-	-	2011-02-22	alive without disease	-	137.265
249	43	unknown	3	multiple HPV	>1 high risk HPV genotype	high	pos	HPV 16 + co-infection	pos	HPV 18 + co-infection	pos	HPV 52 + co-infection	neg	HPV 58 -ve	pos	pos	yes	yes	no	yes	HPV 18 related	no	yes	no	no	HPV 18 related	squamous	unknown / not reported	IB1	IB1	no	no	2.5	patho	involved	unknown	no lymph node metastasis	no lymph node metastasis	no lymph node metastasis	surgery alone	1999-08-27	1999-10-06	-	-	-	2005-01-25	alive without disease	-	63.6715
250	39	never smoked	1	single HPV	absent	high	pos	single HPV 16 infection	neg	HPV 18 -ve	neg	HPV 52 -ve	neg	HPV 58 -ve	neg	neg	yes	no	yes	no	HPV 16 related	yes	no	no	no	HPV 16 related	squamous	moderately differentiated	IB1	IB1	no	no	4	patho	involved	unknown	lymph node metastasis	no lymph node metastasis	lymph node metastasis	surgery alone	1999-08-06	1999-09-01	2002-11-07	distant metastasis (outside pelvis)	2003-09-12	-	died with disease	disease related (including treatment complication)	38.21
252	50	never smoked	1	single HPV	absent	high	pos	single HPV 16 infection	neg	HPV 18 -ve	neg	HPV 52 -ve	neg	HPV 58 -ve	neg	neg	yes	no	yes	no	HPV 16 related	yes	no	no	no	HPV 16 related	squamous	unknown / not reported	IIB	IIB	yes	yes	4	exam	unknown	unknown	lymph node metastasis	lymph node metastasis	lymph node metastasis	chemoRT	1999-06-01	1999-07-15	2000-05-10	distant metastasis (outside pelvis)	2000-09-11	-	died with disease	disease related (including treatment complication)	9.86
253	34	never smoked	1	single HPV	absent	high	pos	single HPV 16 infection	neg	HPV 18 -ve	neg	HPV 52 -ve	neg	HPV 58 -ve	neg	neg	yes	no	yes	no	HPV 16 related	yes	no	no	no	HPV 16 related	squamous	moderately differentiated	IB1	IB1	no	no	3	patho	involved	unknown	no lymph node metastasis	no lymph node metastasis	no lymph node metastasis	surgery alone	1999-05-28	1999-06-30	-	-	-	2009-09-01	alive without disease	-	122.086
254	39	unknown	1	single HPV	absent	high	pos	single HPV 16 infection	neg	HPV 18 -ve	neg	HPV 52 -ve	neg	HPV 58 -ve	neg	neg	yes	no	yes	no	HPV 16 related	yes	no	no	no	HPV 16 related	squamous	moderately differentiated	IB1	IB1	no	no	2	patho	involved	unknown	no lymph node metastasis	no lymph node metastasis	no lymph node metastasis	surgery alone	1999-05-06	1999-05-26	-	-	-	2006-10-03	alive without disease	-	88.2793
255	69	never smoked	1	single HPV	absent	intermediate	neg	HPV 16 -ve	neg	HPV 18 -ve	neg	HPV 52 -ve	pos	single HPV 58 infection	pos	pos	yes	no	yes	no	HPV 16 related	no	no	no	yes	HPV 58 related	squamous	unknown / not reported	IIA2	IIA2	no	yes	5	exam	unknown	unknown	no lymph node metastasis	no lymph node metastasis	no lymph node metastasis	RT alone (curative intend)	1999-05-06	1999-06-02	-	-	2003-03-29	-	died without disease	non-disease related	46
256	38	unknown	2	multiple HPV	absent	high	pos	HPV 16 + co-infection	neg	HPV 18 -ve	neg	HPV 52 -ve	pos	HPV 58 + co-infection	pos	pos	yes	no	yes	no	HPV 16 related	yes	no	no	no	HPV 16 related	squamous	unknown / not reported	IB1	IB1	no	no	1	patho	involved	unknown	no lymph node metastasis	no lymph node metastasis	no lymph node metastasis	surgery alone	1999-03-22	1999-04-28	-	-	-	2004-08-10	alive without disease	-	63.4415
257	54	unknown	2	multiple HPV	>1 high risk HPV genotype	high	pos	HPV 16 + co-infection	pos	HPV 18 + co-infection	neg	HPV 52 -ve	neg	HPV 58 -ve	neg	neg	yes	yes	no	yes	HPV 18 related	no	yes	no	no	HPV 18 related	squamous	unknown / not reported	IIIB	IIIB	yes	yes	5.3	imaging (MRI/CT/USG)	unknown	unknown	no lymph node metastasis	no lymph node metastasis	unknown	RT alone (curative intend)	1999-03-09	1999-04-12	-	-	-	2011-11-21	alive without disease	-	151.326
258	54	unknown	1	single HPV	absent	high	pos	single HPV 16 infection	neg	HPV 18 -ve	neg	HPV 52 -ve	neg	HPV 58 -ve	neg	neg	yes	no	yes	no	HPV 16 related	yes	no	no	no	HPV 16 related	squamous	unknown / not reported	IIB	IB2	yes	yes	7	imaging (MRI/CT/USG)	unknown	unknown	no lymph node metastasis	no lymph node metastasis	no lymph node metastasis	RT alone (curative intend)	1999-03-02	1999-04-13	-	-	-	2011-02-01	alive without disease	-	141.667
262	45	unknown	3	multiple HPV	absent	high	neg	HPV 16 -ve	pos	HPV 18 + co-infection	neg	HPV 52 -ve	neg	HPV 58 -ve	neg	neg	no	yes	no	yes	HPV 18 related	no	yes	no	no	HPV 18 related	adeno	poorly differentiated	IB1	IB1	no	no	2.5	patho	involved	no	no lymph node metastasis	no lymph node metastasis	no lymph node metastasis	surgery alone	2003-06-19	2003-06-30	-	-	-	2008-11-04	alive without disease	-	64.1971
264	37	unknown	1	single HPV	>1 high risk HPV genotype	high	neg	HPV 16 -ve	neg	HPV 18 -ve	neg	HPV 52 -ve	neg	HPV 58 -ve	pos	pos	no	yes	no	yes	HPV 18 related	no	yes	no	no	HPV 18 related	squamous	unknown / not reported	IA2	IA2	no	no	0.3	patho	involved	no	no lymph node metastasis	no lymph node metastasis	no lymph node metastasis	surgery alone	2001-09-10	2001-11-22	-	-	-	2007-04-10	alive without disease	-	64.5585
265	43	never smoked	1	single HPV	absent	high	neg	HPV 16 -ve	neg	HPV 18 -ve	neg	HPV 52 -ve	neg	HPV 58 -ve	neg	neg	no	yes	no	yes	HPV 18 related	no	yes	no	no	HPV 18 related	adeno	moderately differentiated	IB1	IB1	no	no	0.3	patho	involved	unknown	no lymph node metastasis	no lymph node metastasis	no lymph node metastasis	surgery alone	2011-09-06	2011-11-11	-	-	-	2012-01-31	alive without disease	-	2.66119
266	48	never smoked	1	single HPV	absent	intermediate	neg	HPV 16 -ve	neg	HPV 18 -ve	neg	HPV 52 -ve	neg	HPV 58 -ve	neg	pos	yes	no	yes	no	HPV 16 related	no	no	yes	no	HPV 31 related	squamous	moderately differentiated	IIB	IIB	yes	yes	3	exam	unknown	unknown	no lymph node metastasis	no lymph node metastasis	unknown	RT alone (curative intend)	2005-10-18	2005-11-07	-	-	-	2011-10-25	alive without disease	-	71.5565
268	56	unknown	2	multiple HPV	>1 high risk HPV genotype	high	pos	HPV 16 + co-infection	pos	HPV 18 + co-infection	neg	HPV 52 -ve	neg	HPV 58 -ve	neg	neg	yes	yes	no	yes	HPV 18 related	no	yes	no	no	HPV 18 related	squamous	unknown / not reported	IB1	IB1	no	no	3	patho	involved	unknown	no lymph node metastasis	no lymph node metastasis	no lymph node metastasis	surgery alone	1999-08-10	1999-09-01	-	-	-	2005-05-31	alive without disease	-	68.961
269	70	never smoked	1	single HPV	absent	high	pos	single HPV 16 infection	neg	HPV 18 -ve	neg	HPV 52 -ve	neg	HPV 58 -ve	neg	neg	yes	no	yes	no	HPV 16 related	yes	no	no	no	HPV 16 related	squamous	poorly differentiated	IIB	IIB	yes	yes	3	patho	unknown	unknown	lymph node metastasis	lymph node metastasis	lymph node metastasis	surgery + adjuvant	2000-08-10	2000-08-30	2001-05-09	distant metastasis (outside pelvis)	2001-12-29	-	died with disease	disease related (including treatment complication)	8.28
271	51	never smoked	2	multiple HPV	absent	high	pos	HPV 16 + co-infection	neg	HPV 18 -ve	neg	HPV 52 -ve	neg	HPV 58 -ve	neg	neg	yes	no	yes	no	HPV 16 related	yes	no	no	no	HPV 16 related	squamous	moderately differentiated	IIB	IIB	yes	yes	4	imaging (MRI/CT/USG)	unknown	unknown	no lymph node metastasis	no lymph node metastasis	unknown	chemoRT	2001-11-25	2002-01-09	-	-	-	2011-06-21	alive without disease	-	113.347
[truncated: 31 more columns]
